# Supplementary material for: Trineodymium(III) penta­iron(III) dodeca­oxide, Nd3Fe5O12
Source: Acta Crystallogr Sect E Struct Rep Online. 2009 Sep 26;65(Pt 10):i72. doi: 10.1107/S1600536809036794 (PMC2970433; doi:10.1107/S1600536809036794)
Supplement: Supplementary file 1 [file e-65-00i72-sup1.cif]

##############################################################################
###                                                                        ###
###        Electronic paper (Acta Crystallographica Section E)             ###
###                                                                        ###
##############################################################################
#                                                                            #
# This CIF contains the data in a paper accepted for publication in Acta     #
# Crystallographica Section E. It conforms to the requirements of Notes      #
# for Authors for Section E, and has been peer reviewed under the auspices   #
# of the IUCr Commission on Journals.                                        #
#                                                                            #
# Full details of the Crystallographic Information File format               #
# are given in the paper "The Crystallographic Information File (CIF):       #
# a New Standard Archive File for Crystallography" by S. R. Hall, F. H.      #
# Allen and I. D. Brown [Acta Cryst. (1991), A47, 655-685].                  #
#                                                                            #
# The current version of the core CIF dictionary is obtainable from          #
# ftp://ftp.iucr.org/pub/cif_core.dic. The current version number is 2.4.    #
#                                                                            #
# Software is freely available for graphical display of the structure(s) in  #
# this CIF.  For information consult the CIF home page http://www.iucr.org/  #
# cif/home.html                                                              #
#                                                                            #
# This file may be used for bona fide research purposes within the           #
# scientific community so long as proper attribution is given to the journal # 
# article from which it was obtained.                                        #
#                                                                            #
##############################################################################
                                             
data_global
_audit_creation_method     'form.cif (version 2.0)'
_journal_data_validation_number     ?
_journal_date_recd_electronic     2009-09-03
_journal_date_accepted     2009-09-11
_journal_name_full     'Acta Crystallographica, Section E'
_journal_year     2009
_journal_volume     65
_journal_issue     10
_journal_page_first     i72
_journal_page_last     i72
_journal_paper_category     QI
_journal_coeditor_code     BR2118
_publ_contact_author_name     ' T. Komori'
_publ_contact_author_address
;
Graduate School of Materials Science and Engineering
Nagoya Institute of Technology
Gokiso-cho, Showa-ku,
Japan
;
_publ_contact_author_email     tkomori@katch.ne.jp
_publ_contact_author_fax     '81 52 735 5278'
_publ_contact_author_phone     '81 52 735 5278'
_publ_section_title
;
Trineodymium(III) pentairon(III) dodecaoxide, Nd~3~Fe~5~O~12~
;
loop_
    _publ_author_name
    _publ_author_address
    'Komori, Takashi'
;
Graduate School of Materials Science and Engineering
Nagoya Institute of Technology
Gokiso-cho, Showa-ku,
Japan
;
    'Sakakura, Terutoshi'
;
Graduate School of Materials Science and Engineering
Nagoya Institute of Technology
Gokiso-cho, Showa-ku,
Japan
;
    'Takenaka, Yasuyuki'
;
Hokkaido University of Education HAKODATE
Yahata-cho, Hakodate-shi,
Japan
;
    'Tanaka, Kiyoaki'
;
Graduate School of Materials Science and Engineering
Nagoya Institute of Technology
Gokiso-cho, Showa-ku,
Japan
;
    'Okuda, Takashi'
;
Graduate School of Materials Science and Engineering
Nagoya Institute of Technology
Gokiso-cho, Showa-ku,
Japan
;
_publ_section_synopsis     .
data_I
_chemical_name_systematic
;
Trineodymium(III) pentairon(III) dodecaoxide
;
_chemical_name_common     'Neodium Iron Garnet'
_chemical_formula_moiety     'Fe5 Nd3 O12'
_chemical_formula_sum     'Fe5 Nd3 O12'
_chemical_formula_structural     ?
_chemical_formula_analytical     ?
_chemical_formula_iupac     'Nd3 Fe5 O12'
_chemical_formula_weight     903.97
_chemical_melting_point     ?
_symmetry_cell_setting     cubic
_symmetry_space_group_name_H-M     'I a -3 d'
_symmetry_space_group_name_Hall     '-I 4bd 2c 3'
loop_
    _symmetry_equiv_pos_as_xyz
    ' x     , y     , Z    '
    '-x+1/2 ,-y     , z+1/2'
    '-x     , y+1/2 ,-z+1/2'
    ' x+1/2 ,-y+1/2 ,-z    '
    ' z     , x     , y    '
    ' z+1/2 ,-x+1/2 ,-y    '
    '-z+1/2 ,-x     , y+1/2'
    '-z     , x+1/2 ,-y+1/2'
    ' y     , z     , x    '
    '-y     , z+1/2 ,-x+1/2'
    ' y+1/2 ,-z+1/2 ,-x    '
    '-y+1/2 ,-z     , x+1/2'
    ' y+3/4 , x+1/4 ,-z+1/4'
    '-y+3/4 ,-x+3/4 ,-z+3/4'
    ' y+1/4 ,-x+1/4 , z+3/4'
    '-y+1/4 , x+3/4 , z+1/4'
    ' x+3/4 , z+1/4 ,-y+1/4'
    '-x+1/4 , z+3/4 , y+1/4'
    '-x+3/4 ,-z+3/4 ,-y+3/4'
    ' x+1/4 ,-z+1/4 , y+3/4'
    ' z+3/4 , y+1/4 ,-x+1/4'
    ' z+1/4 ,-y+1/4 , x+3/4'
    '-z+1/4 , y+3/4 , x+1/4'
    '-z+3/4 ,-y+3/4 ,-x+3/4'
    '-x     ,-y     ,-z    '
    ' x+1/2 , y     ,-z+1/2'
    ' x     ,-y+1/2 , z+1/2'
    '-x+1/2 , y+1/2 , z    '
    '-z     ,-x     ,-y    '
    '-z+1/2 , x+1/2 , y    '
    ' z+1/2 , x     ,-y+1/2'
    ' z     ,-x+1/2 , y+1/2'
    '-y     ,-z     ,-x    '
    ' y     ,-z+1/2 , x+1/2'
    '-y+1/2 , z+1/2 , x    '
    ' y+1/2 , z     ,-x+1/2'
    '-y+1/4 ,-x+3/4 , z+3/4'
    ' y+1/4 , x+1/4 , z+1/4'
    '-y+3/4 , x+3/4 ,-z+1/4'
    ' y+3/4 ,-x+1/4 ,-z+3/4'
    '-x+1/4 ,-z+3/4 , y+3/4'
    ' x+3/4 ,-z+1/4 ,-y+3/4'
    ' x+1/4 , z+1/4 , y+1/4'
    '-x+3/4 , z+3/4 ,-y+1/4'
    '-z+1/4 ,-y+3/4 , x+3/4'
    '-z+3/4 , y+3/4 ,-x+1/4'
    ' z+3/4 ,-y+1/4 ,-x+3/4'
    ' z+1/4 , y+1/4 , x+1/4'
    ' x+1/2 , y+1/2 , z+1/2'
    '-x     ,-y+1/2 , z    '
    '-x+1/2 , y     ,-z    '
    ' x     ,-y     ,-z+1/2'
    ' z+1/2 , x+1/2 , y+1/2'
    ' z     ,-x     ,-y+1/2'
    '-z     ,-x+1/2 , y    '
    '-z+1/2 , x     ,-y    '
    ' y+1/2 , z+1/2 , x+1/2'
    '-y+1/2 , z     ,-x    '
    ' y     ,-z     ,-x+1/2'
    '-y     ,-z+1/2 , x    '
    ' y+1/4 , x+3/4 ,-z+3/4'
    '-y+1/4 ,-x+1/4 ,-z+1/4'
    'y+3/4  ,-x+3/4 , z+1/4'
    '-y+3/4 , x+1/4 , z+3/4'
    ' x+1/4 , z+3/4 ,-y+3/4'
    '-x+3/4 , z+1/4 , y+3/4'
    '-x+1/4 ,-z+1/4 ,-y+1/4'
    ' x+3/4 ,-z+3/4 , y+1/4'
    ' z+1/4 , y+3/4 ,-x+3/4'
    ' z+3/4 ,-y+3/4 , x+1/4'
    '-z+3/4 , y+1/4 , x+3/4'
    '-z+1/4 ,-y+1/4 ,-x+1/4'
    '-x+1/2 ,-y+1/2 ,-z+1/2'
    ' x     , y+1/2 ,-z    '
    ' x+1/2 ,-y     , z    '
    '-x     , y     , z+1/2'
    '-z+1/2 ,-x+1/2 ,-y+1/2'
    '-z     , x     , y+1/2'
    ' z     , x+1/2 ,-y    '
    ' z+1/2 ,-x     , y    '
    '-y+1/2 ,-z+1/2 ,-x+1/2'
    ' y+1/2 ,-z     , x    '
    '-y     , z     , x+1/2'
    ' y     , z+1/2 ,-x    '
    '-y+3/4 ,-x+1/4 , z+1/4'
    ' y+3/4 , x+3/4 , z+3/4'
    '-y+1/4 , x+1/4 ,-z+3/4'
    ' y+1/4 ,-x+3/4 ,-z+1/4'
    '-x+3/4 ,-z+1/4 , y+1/4'
    ' x+1/4 ,-z+3/4 ,-y+1/4'
    ' x+3/4 , z+3/4 , y+3/4'
    '-x+1/4 , z+1/4 ,-y+3/4'
    '-z+3/4 ,-y+1/4 , x+1/4'
    '-z+1/4 , y+1/4 ,-x+3/4'
    ' z+1/4 ,-y+3/4 ,-x+1/4'
    ' z+3/4 , y+3/4 , x+3/4'
_cell_length_a     12.6128(2)
_cell_length_b     12.6128(2)
_cell_length_c     12.6128(2)
_cell_angle_alpha     90.00
_cell_angle_beta     90.00
_cell_angle_gamma     90.00
_cell_volume     2006.48(6)
_cell_formula_units_Z     8
_cell_measurement_reflns_used     24
_cell_measurement_theta_min     35.72
_cell_measurement_theta_max     42.37
_cell_measurement_temperature     298.0(10)
_exptl_crystal_description     sphere
_exptl_crystal_colour     black
_exptl_crystal_size_rad     0.025
_exptl_crystal_density_diffrn     5.985
_exptl_crystal_density_meas     ?
_exptl_crystal_density_method     ?
_exptl_crystal_F_000     3248
_exptl_absorpt_coefficient_mu     18.298
_exptl_absorpt_correction_type     sphere
_exptl_absorpt_process_details
;
Transmission coefficients for spheres tabulated in International Tables
C (1992\\bbr00), Table 6.3.3.3, were interpolated with Lagrange's method
(four point interpolation; Yamauchi <i>et al.</i>, 1965).
;
_exptl_absorpt_correction_T_min     0.5018
_exptl_absorpt_correction_T_max     0.5273
_exptl_special_details
;
;
_diffrn_ambient_temperature     298.0(10)
_diffrn_radiation_type     synchrotron
_diffrn_radiation_wavelength     0.67171
_diffrn_radiation_source     ?
_diffrn_radiation_monochromator     'Si 111'
_diffrn_measurement_device_type     'Rigaku AFC four-circle diffractometer'
_diffrn_measurement_method     \w/2\q
_diffrn_detector_area_resol_mean     '1.25\\times1.25 degrees'
_diffrn_reflns_number     6653
_diffrn_reflns_av_R_equivalents     0.01736
_diffrn_reflns_av_sigmaI/netI     ?
_diffrn_reflns_theta_min     3.740
_diffrn_reflns_theta_max     53.872
_diffrn_reflns_theta_full     ?
_diffrn_measured_fraction_theta_max     1.0
_diffrn_measured_fraction_theta_full     ?
_diffrn_reflns_limit_h_min     -8
_diffrn_reflns_limit_h_max     30
_diffrn_reflns_limit_k_min     -8
_diffrn_reflns_limit_k_max     30
_diffrn_reflns_limit_l_min     -8
_diffrn_reflns_limit_l_max     30
_diffrn_reflns_reduction_process     ?
_diffrn_standards_number     9
_diffrn_standards_interval_count     50
_diffrn_standards_interval_time     ?
_diffrn_standards_decay_%     0
loop_
    _diffrn_standard_refln_index_h
    _diffrn_standard_refln_index_k
    _diffrn_standard_refln_index_l
    8 8 0
    8 0 8
    0 8 8
    20 10 0
    0 20 10
    10 0 20
    22 20 0
    0 22 20
    20 0 22
_refine_special_details
;
;
_reflns_number_total     1159
_reflns_number_gt     1159
_reflns_threshold_expression     F>3\s(F)
_refine_ls_structure_factor_coef     F
_refine_ls_matrix_type     full
_refine_ls_R_factor_all     ?
_refine_ls_R_factor_gt     0.0157
_refine_ls_wR_factor_gt     0.0182
_refine_ls_wR_factor_ref     0.0182
_refine_ls_goodness_of_fit_all     ?
_refine_ls_goodness_of_fit_ref     1.421
_refine_ls_restrained_S_all     ?
_refine_ls_restrained_S_obs     ?
_refine_ls_number_reflns     6653
_refine_ls_number_parameters     23
_refine_ls_number_restraints     ?
_refine_ls_number_constraints     ?
_refine_ls_hydrogen_treatment     ?
_refine_ls_weighting_scheme     sigma
_refine_ls_weighting_details     ?
_atom_sites_solution_primary     isomor
_refine_ls_shift/su_max     0.00314
_refine_ls_shift/su_mean     0.00019
_refine_diff_density_max     1.61
_refine_diff_density_min     -1.75
_refine_ls_extinction_method
                     '(B-C type 1 Gaussian anisotropic; Becker & Coppens (1975)'
_refine_ls_extinction_coef     0.308(5)
_refine_ls_abs_structure_details     ?
_refine_ls_abs_structure_Flack     ?
_refine_ls_abs_structure_Rogers     ?
loop_
    _atom_type_symbol
    _atom_type_description
    _atom_type_scat_dispersion_real
    _atom_type_scat_dispersion_imag
    _atom_type_scat_source
    'Nd' 'Nd' -0.6000 2.7308
;International Tables Vol C Tables 4.2.6.8
Calculated with a program SFRSCF for each atomic orbital
calculated with a program HEX by Libermann, Cromer & Waber
(1971).
;
    'Fe' 'Fe' 0.2906 0.7609
;International Tables Vol C Tables 4.2.6.8
Calculated with a program SFRSCF for each atomic orbital
calculated with a program HEX by Libermann, Cromer & Waber
(1971).
;
    'O' 'O' 0.0064 0.0053
;International Tables Vol C Tables 4.2.6.8
Calculated with a program SFMANN for each atomic orbital
from atomic orbitals
by Mann (1968)
;
_computing_data_collection
;
AFC-5, specially designed for PF-BL14A (Rigaku Corporation, 1984)
and IUANGLE (Tanaka <i>et al.</i>, 1994).
;
_computing_cell_refinement
;
RSLC-3 UNICS system (Sakurai & Kobayashi, 1979)
;
_computing_data_reduction     'RDEDIT (Tanaka, 2008)'
_computing_structure_solution     'QNTAO (Tanaka <i>et al.</i>, 2008)'
_computing_structure_refinement     'QNTAO (Tanaka <i>et al.</i>, 2008)'
_computing_molecular_graphics     'ATOMS for Windows (Dowty, 2000)'
_computing_publication_material     'RDEDIT (Tanaka, 2008)'
loop_
    _atom_site_type_symbol
    _atom_site_label
    _atom_site_fract_x
    _atom_site_fract_y
    _atom_site_fract_z
    _atom_site_U_iso_or_equiv
    _atom_site_adp_type
    _atom_site_calc_flag
    _atom_site_refinement_flags
    _atom_site_occupancy
    _atom_site_disorder_assembly
    _atom_site_disorder_group
    Nd Nd1 0.125000 0.000000 0.250000 0.005570(10)
                                                 Uani d S 1 . .
    Fe Fe1 0.000000 0.000000 0.000000 0.005010(10)
                                                 Uani d S 1 . .
    Fe Fe2 0.375000 0.000000 0.250000 0.005640(10)
                                                 Uani d S 1 . .
    O O1 -0.029295(2) 0.053092(2) 0.149342(2) 0.00762(5) Uani d . 1 . .
loop_
    _atom_site_aniso_label
    _atom_site_aniso_U_11
    _atom_site_aniso_U_22
    _atom_site_aniso_U_33
    _atom_site_aniso_U_12
    _atom_site_aniso_U_13
    _atom_site_aniso_U_23
    _atom_site_aniso_type_symbol
    Nd1 0.004210(10)
                   0.005250(10)
                              0.005250(10)
                                         0 0 0.001210(10)
                                                        Nd
    Fe1 0.00501(2) 0.00501(2) 0.00501(2) -0.00024(2) -0.00024(2) -0.00024(2) Fe
    Fe2 0.00442(3) 0.00625(2) 0.00625(2) 0 0 0 Fe
    O1 0.00791(8) 0.00880(9) 0.00614(7) -0.00027(7) 0.00102(6) 0.00041(7) O
_geom_special_details
;
;
loop_
    _geom_bond_atom_site_label_1
    _geom_bond_atom_site_label_2
    _geom_bond_site_symmetry_1
    _geom_bond_site_symmetry_2
    _geom_bond_distance
    _geom_bond_publ_flag
    Nd1 O1 1_555 1_555 2.41820(10) y
    Nd1 O1 1_555 5_555 2.52960(10) y
    Nd1 O1 1_555 52_555 2.41820(10) N
    Nd1 O1 1_555 54_555 2.52960(10) N
    Nd1 O1 1_555 67_555 2.41820(10) N
    Nd1 O1 1_555 72_555 2.52960(10) N
    Nd1 O1 1_555 18_545 2.41820(10) N
    Nd1 O1 1_555 23_545 2.52960(10) N
    Fe1 O1 1_555 1_555 2.03300(10) y
    Fe1 O1 1_555 5_555 2.03300(10) N
    Fe1 O1 1_555 9_555 2.03300(10) N
    Fe1 O1 1_555 25_555 2.03300(10) N
    Fe1 O1 1_555 29_555 2.03300(10) N
    Fe1 O1 1_555 33_555 2.03300(10) N
    Fe2 O1 1_555 26_555 1.87550(10) y
    Fe2 O1 1_555 67_555 1.87550(10) N
    Fe2 O1 1_555 75_555 1.87550(10) N
    Fe2 O1 1_555 18_545 1.87550(10) N
loop_
    _geom_angle_atom_site_label_1
    _geom_angle_atom_site_label_2
    _geom_angle_atom_site_label_3
    _geom_angle_site_symmetry_1
    _geom_angle_site_symmetry_2
    _geom_angle_site_symmetry_3
    _geom_angle
    _geom_angle_publ_flag
    O1 Nd1 O1 1_555 1_555 5_555 67.830(10)
                                         N
    O1 Nd1 O1 1_555 1_555 52_555 72.820(10)
                                          N
    O1 Nd1 O1 1_555 1_555 54_555 124.940(10)
                                           N
    O1 Nd1 O1 1_555 1_555 67_555 110.910(10)
                                           N
    O1 Nd1 O1 1_555 1_555 72_555 72.970(10)
                                          N
    O1 Nd1 O1 1_555 1_555 18_545 159.790(10)
                                           N
    O1 Nd1 O1 1_555 1_555 23_545 95.600(10)
                                          N
    O1 Fe1 O1 1_555 1_555 5_555 85.590(10)
                                         y
    O1 Fe1 O1 1_555 1_555 9_555 85.590(10)
                                         N
    O1 Fe1 O1 1_555 1_555 25_555 180.00 N
    O1 Fe1 O1 1_555 1_555 29_555 94.410(10)
                                          N
    O1 Fe1 O1 1_555 1_555 33_555 94.410(10)
                                          N
    O1 Fe2 O1 26_555 1_555 18_545 114.470(10)
                                            Y
    O1 Fe2 O1 26_555 1_555 67_555 114.470(10)
                                            N
    O1 Fe2 O1 26_555 1_555 75_555 99.870(10)
                                           Y
