# Supplementary material for: Trineodymium(III) penta­iron(III) dodeca­oxide, Nd3Fe5O12
Source: Acta Crystallogr Sect E Struct Rep Online. 2009 Sep 26;65(Pt 10):i72. doi: 10.1107/S1600536809036794 (PMC2970433; doi:10.1107/S1600536809036794)
Supplement: Supplementary file 2 [file e-65-00i72-Isup2.hkl]

# Strucrue factors of NdIG
data_I
loop_
 _refln_index_h
 _refln_index_k
 _refln_index_l
 _refln_F_meas
 _refln_F_calc
 _refln_F_sigma
  -8   0   0  1505.58  1506.93    0.846
  -7  -4  -1    51.28    54.53    0.601
  -7  -4   1    52.77    54.53    0.617
  -7  -3  -2   119.04   118.70    0.520
  -7  -3   2   120.56   118.70    0.552
  -7  -2  -3   119.57   118.70    0.520
  -7  -2  -1   181.53   185.70    0.683
  -7  -2   1   182.96   185.70    0.683
  -7  -2   3   120.26   118.70    0.520
  -7  -1  -4    51.55    54.53    0.633
  -7  -1  -2   186.47   185.70    0.683
  -7  -1   2   183.32   185.70    0.683
  -7  -1   4    52.53    54.53    0.633
  -7   1  -4    52.88    54.53    0.617
  -7   1  -2   186.03   185.70    0.683
  -7   1   2   185.39   185.70    0.716
  -7   1   4    52.22    54.53    0.617
  -7   2  -3   120.68   118.70    0.520
  -7   2  -1   185.66   185.70    0.683
  -7   2   1   189.15   185.70    0.683
  -7   2   3   120.58   118.70    0.520
  -7   3  -2   118.22   118.70    0.552
  -7   3   2   119.82   118.70    0.552
  -7   4  -1    52.69    54.53    0.568
  -7   4   1    53.50    54.53    0.568
  -6  -5  -1   200.50   199.24    0.733
  -6  -5   1   196.54   199.24    0.732
  -6  -4  -2   745.31   761.41    0.713
  -6  -4   0   987.60  1017.09    0.720
  -6  -4   2   736.72   761.41    0.712
  -6  -3  -3   173.84   173.74    0.683
  -6  -3  -1   148.56   148.52    0.602
  -6  -3   1   144.76   148.52    0.569
  -6  -3   3   175.98   173.74    0.683
  -6  -2  -4   747.93   761.41    0.714
  -6  -2   0    89.98    99.33    0.601
  -6  -2   4   747.39   761.41    0.713
  -6  -1  -5   202.54   199.24    0.733
  -6  -1  -3   149.49   148.52    0.602
  -6  -1  -1   349.66   350.45    0.772
  -6  -1   1   350.35   350.45    0.772
  -6  -1   3   146.65   148.52    0.569
  -6  -1   5   194.15   199.24    0.716
  -6   0  -4  1004.53  1017.09    0.722
  -6   0  -2    90.37    99.33    0.568
  -6   0   2    93.32    99.33    0.601
  -6   0   4  1000.97  1017.09    0.723
  -6   1  -5   198.34   199.24    0.732
  -6   1  -1   351.74   350.45    0.772
  -6   1   1   347.47   350.45    0.772
  -6   1   3   150.08   148.52    0.667
  -6   1   5   201.05   199.24    0.733
  -6   2  -4   755.81   761.41    0.713
  -6   2   0    91.86    99.33    0.601
  -6   2   4   756.50   761.41    0.714
  -6   3  -3   174.04   173.75    0.683
  -6   3  -1   151.62   148.52    0.667
  -6   3   1   151.42   148.52    0.634
  -6   3   3   175.22   173.74    0.683
  -6   4  -2   747.03   761.41    0.713
  -6   4   0  1013.20  1017.09    0.723
  -6   4   2   751.33   761.41    0.713
  -6   5  -1   200.16   199.24    0.733
  -6   5   1   199.91   199.24    0.733
  -5  -6  -1   200.64   199.24    0.733
  -5  -6   1   200.43   199.24    0.733
  -5  -5  -2   257.67   259.37    0.685
  -5  -5   2   253.46   259.37    0.685
  -5  -4  -3    18.77    20.45    0.779
  -5  -4  -1    19.88    21.87    0.909
  -5  -4   1    20.59    21.87    0.957
  -5  -4   3    19.96    20.45    0.795
  -5  -3  -4    20.06    20.45    0.714
  -5  -3  -2   272.53   273.58    0.768
  -5  -3   2   268.45   273.59    0.768
  -5  -3   4    20.25    20.45    0.779
  -5  -2  -5   258.34   259.37    0.685
  -5  -2  -3   273.58   273.59    0.768
  -5  -2  -1   305.40   307.26    0.722
  -5  -2   1   304.76   307.26    0.722
  -5  -2   3   273.57   273.59    0.768
  -5  -2   5   257.38   259.37    0.685
  -5  -1  -6   200.36   199.24    0.733
  -5  -1  -4    21.09    21.87    0.909
  -5  -1  -2   304.96   307.26    0.722
  -5  -1   2   302.84   307.26    0.722
  -5  -1   4    19.81    21.87    1.022
  -5  -1   6   201.62   199.24    0.733
  -5   1  -6   200.79   199.24    0.733
  -5   1  -4    21.36    21.87    0.909
  -5   1  -2   308.93   307.26    0.722
  -5   1   2   307.00   307.26    0.722
  -5   1   4    22.61    21.87    0.893
  -5   1   6   200.54   199.24    0.716
  -5   2  -5   259.88   259.37    0.685
  -5   2  -3   275.79   273.59    0.768
  -5   2  -1   310.87   307.26    0.721
  -5   2   1   307.34   307.26    0.721
  -5   2   3   276.40   273.59    0.768
  -5   2   5   260.43   259.37    0.669
  -5   3  -4    19.41    20.45    0.795
  -5   3  -2   271.84   273.59    0.768
  -5   3   2   275.46   273.59    0.768
  -5   3   4    20.17    20.45    0.828
  -5   4  -3    19.89    20.45    0.795
  -5   4  -1    20.57    21.87    0.828
  -5   4   1    22.75    21.87    0.909
  -5   4   3    18.82    20.45    0.844
  -5   5  -2   258.32   259.37    0.685
  -5   5   2   260.54   259.37    0.669
  -5   6  -1   202.24   199.24    0.733
  -5   6   1   200.93   199.24    0.733
  -4  -7  -1    50.84    54.53    0.633
  -4  -7   1    52.51    54.53    0.601
  -4  -6  -2   749.67   761.41    0.714
  -4  -6   0  1008.22  1017.10    0.737
  -4  -6   2   749.92   761.41    0.713
  -4  -5  -3    21.12    20.45    0.779
  -4  -5  -1    21.70    21.87    1.022
  -4  -5   1    23.47    21.87    0.828
  -4  -5   3    18.85    20.45    0.844
  -4  -4  -4  1164.65  1188.32    0.709
  -4  -4   0   300.59   309.90    0.722
  -4  -4   4  1194.65  1188.32    0.709
  -4  -3  -5    21.26    20.45    0.763
  -4  -3  -1   111.74   110.15    0.520
  -4  -3   1   111.14   110.15    0.504
  -4  -3   5    20.53    20.45    0.763
  -4  -2  -6   752.53   761.41    0.713
  -4  -2  -2   704.19   712.68    0.691
  -4  -2   0  1095.98  1070.03    0.711
  -4  -2   2   702.59   712.68    0.691
  -4  -2   6   753.37   761.41    0.697
  -4  -1  -7    52.19    54.53    0.601
  -4  -1  -5    19.75    21.87    1.022
  -4  -1  -3   110.66   110.15    0.504
  -4  -1   3   113.15   110.15    0.504
  -4  -1   5    22.30    21.87    0.909
  -4  -1   7    51.60    54.53    0.617
  -4   0  -6  1017.79  1017.09    0.722
  -4   0  -4   301.39   309.90    0.722
  -4   0  -2  1078.75  1070.03    0.711
  -4   0   0   951.00   943.21    0.680
  -4   0   2  1046.37  1070.03    0.712
  -4   0   4   305.87   309.90    0.722
  -4   0   6  1013.42  1017.10    0.741
  -4   1  -7    54.39    54.53    0.601
  -4   1  -5    21.44    21.87    0.876
  -4   1  -3   110.92   110.15    0.520
  -4   1   3   110.89   110.15    0.520
  -4   1   5    20.23    21.87    0.990
  -4   1   7    51.88    54.53    0.617
  -4   2  -6   757.47   761.41    0.696
  -4   2  -2   714.56   712.68    0.691
  -4   2   0  1069.92  1070.03    0.707
  -4   2   2   708.12   712.68    0.691
  -4   2   6   755.97   761.41    0.714
  -4   3  -5    19.24    20.45    0.844
  -4   3  -1   112.51   110.15    0.520
  -4   3   1   112.70   110.15    0.488
  -4   3   5    19.11    20.45    0.828
  -4   4  -4  1143.57  1188.32    0.709
  -4   4   0   300.18   309.90    0.738
  -4   4   4  1171.29  1188.32    0.711
  -4   5  -3    20.33    20.45    0.828
  -4   5  -1    21.62    21.87    0.909
  -4   5   1    23.05    21.87    0.893
  -4   5   3    20.01    20.45    0.795
  -4   6  -2   748.48   761.41    0.714
  -4   6   0   997.20  1017.09    0.723
  -4   6   2   754.90   761.41    0.697
  -4   7  -1    53.52    54.53    0.617
  -4   7   1    53.23    54.53    0.601
  -3  -7  -2   121.07   118.70    0.520
  -3  -7   2   119.67   118.70    0.552
  -3  -6  -3   175.70   173.74    0.716
  -3  -6  -1   151.48   148.52    0.569
  -3  -6   1   147.45   148.52    0.569
  -3  -6   3   175.81   173.74    0.683
  -3  -5  -4    20.43    20.45    0.763
  -3  -5  -2   275.32   273.59    0.768
  -3  -5   2   278.08   273.59    0.769
  -3  -5   4    20.04    20.45    0.795
  -3  -4  -5    20.18    20.45    0.795
  -3  -4  -1   111.36   110.15    0.504
  -3  -4   1   109.97   110.15    0.504
  -3  -4   5    19.61    20.45    0.795
  -3  -3  -6   176.27   173.74    0.683
  -3  -3  -2    47.26    48.39    0.601
  -3  -3   2    47.92    48.39    0.552
  -3  -3   6   178.60   173.74    0.683
  -3  -2  -7   121.56   118.70    0.504
  -3  -2  -5   272.40   273.58    0.768
  -3  -2  -3    48.14    48.39    0.568
  -3  -2  -1   204.60   201.25    0.572
  -3  -2   1   199.35   201.25    0.572
  -3  -2   3    48.54    48.39    0.601
  -3  -2   5   277.19   273.59    0.769
  -3  -2   7   122.37   118.70    0.552
  -3  -1  -6   151.03   148.52    0.602
  -3  -1  -4   112.39   110.15    0.504
  -3  -1  -2   205.24   201.25    0.572
  -3  -1   2   202.26   201.25    0.572
  -3  -1   4   110.96   110.15    0.520
  -3  -1   6   151.98   148.52    0.602
  -3   1  -4   109.94   110.15    0.504
  -3   1  -2   206.02   201.25    0.572
  -3   1   2   206.66   201.25    0.572
  -3   1   4   113.64   110.15    0.504
  -3   1   6   152.24   148.52    0.602
  -3   2  -7   121.11   118.70    0.552
  -3   2  -5   276.32   273.59    0.768
  -3   2  -3    48.26    48.39    0.552
  -3   2  -1   205.20   201.25    0.572
  -3   2   1   205.61   201.25    0.572
  -3   2   3    47.38    48.39    0.601
  -3   2   5   277.26   273.59    0.768
  -3   2   7   122.36   118.70    0.520
  -3   3  -6   178.43   173.74    0.683
  -3   3  -2    49.28    48.39    0.568
  -3   3   2    48.93    48.39    0.568
  -3   3   6   178.06   173.74    0.683
  -3   4  -5    19.36    20.45    0.893
  -3   4  -1   111.62   110.15    0.504
  -3   4   1   112.14   110.15    0.520
  -3   4   5    18.77    20.45    0.844
  -3   5  -4    19.33    20.45    0.795
  -3   5  -2   276.51   273.59    0.769
  -3   5   2   277.65   273.59    0.769
  -3   5   4    20.89    20.45    0.795
  -3   6  -3   176.34   173.74    0.683
  -3   6  -1   150.76   148.52    0.634
  -3   6   1   151.68   148.52    0.602
  -3   6   3   178.55   173.74    0.683
  -3   7  -2   121.57   118.70    0.520
  -3   7   2   122.61   118.70    0.552
  -2  -7  -3   121.27   118.70    0.520
  -2  -7  -1   185.66   185.70    0.716
  -2  -7   1   186.36   185.70    0.684
  -2  -7   3   121.94   118.70    0.552
  -2  -6  -4   759.40   761.41    0.714
  -2  -6   0    90.62    99.33    0.568
  -2  -6   4   751.09   761.41    0.713
  -2  -5  -5   259.05   259.37    0.685
  -2  -5  -3   276.23   273.58    0.769
  -2  -5  -1   305.26   307.26    0.721
  -2  -5   1   308.58   307.26    0.722
  -2  -5   3   276.28   273.59    0.768
  -2  -5   5   259.58   259.37    0.686
  -2  -4  -6   749.88   761.41    0.714
  -2  -4  -2   704.24   712.68    0.688
  -2  -4   0  1112.11  1070.03    0.712
  -2  -4   2   704.58   712.68    0.708
  -2  -4   6   746.37   761.41    0.715
  -2  -3  -7   121.29   118.70    0.552
  -2  -3  -5   274.47   273.59    0.768
  -2  -3  -3    47.23    48.39    0.601
  -2  -3  -1   205.52   201.25    0.572
  -2  -3   1   205.53   201.25    0.572
  -2  -3   3    48.26    48.39    0.601
  -2  -3   5   275.21   273.59    0.769
  -2  -3   7   121.26   118.70    0.552
  -2  -2  -4   712.27   712.68    0.708
  -2  -2   0   180.62   188.41    0.507
  -2  -2   4   703.27   712.68    0.692
  -2  -1  -7   186.98   185.70    0.684
  -2  -1  -5   311.98   307.26    0.722
  -2  -1  -3   203.47   201.25    0.572
  -2  -1  -1   238.06   232.58    0.461
  -2  -1   1   229.45   232.58    0.461
  -2  -1   3   205.77   201.25    0.572
  -2  -1   5   314.64   307.26    0.722
  -2  -1   7   187.00   185.70    0.683
  -2   0  -6    92.13    99.33    0.601
  -2   0  -4  1104.18  1070.03    0.710
  -2   0  -2   181.94   188.41    0.507
  -2   0   2   178.96   188.41    0.507
  -2   0   4  1090.82  1070.03    0.714
  -2   0   6    92.54    99.33    0.601
  -2   1  -7   187.12   185.70    0.684
  -2   1  -5   311.82   307.26    0.722
  -2   1  -3   206.23   201.25    0.572
  -2   1  -1   236.96   232.58    0.461
  -2   1   1   237.68   232.58    0.461
  -2   1   3   205.70   201.25    0.572
  -2   1   5   311.98   307.26    0.722
  -2   1   7   187.32   185.70    0.683
  -2   2  -4   701.17   712.68    0.709
  -2   2   0   181.45   188.41    0.507
  -2   2   4   709.97   712.68    0.692
  -2   3  -7   121.46   118.70    0.552
  -2   3  -5   275.92   273.59    0.769
  -2   3  -3    48.38    48.39    0.568
  -2   3  -1   203.59   201.25    0.572
  -2   3   1   205.09   201.25    0.572
  -2   3   3    49.99    48.39    0.601
  -2   3   5   275.86   273.59    0.768
  -2   3   7   122.02   118.70    0.520
  -2   4  -6   751.93   761.41    0.714
  -2   4  -2   692.53   712.68    0.708
  -2   4   0  1072.72  1070.03    0.712
  -2   4   2   706.79   712.68    0.708
  -2   4   6   753.33   761.41    0.697
  -2   5  -5   260.34   259.37    0.686
  -2   5  -3   276.31   273.59    0.769
  -2   5  -1   312.16   307.26    0.722
  -2   5   1   311.20   307.26    0.722
  -2   5   3   276.17   273.59    0.768
  -2   5   5   260.43   259.37    0.685
  -2   6  -4   732.74   761.41    0.697
  -2   6   0    92.80    99.33    0.601
  -2   6   4   755.47   761.41    0.714
  -2   7  -3   122.17   118.70    0.552
  -2   7  -1   186.55   185.70    0.683
  -2   7   1   187.40   185.70    0.684
  -2   7   3   120.72   118.70    0.520
  -1  -7  -4    53.39    54.53    0.601
  -1  -7  -2   187.80   185.70    0.683
  -1  -7   2   188.57   185.70    0.684
  -1  -7   4    52.31    54.53    0.617
  -1  -6  -5   202.95   199.24    0.733
  -1  -6  -3   148.86   148.52    0.667
  -1  -6  -1   351.91   350.45    0.772
  -1  -6   1   354.81   350.45    0.772
  -1  -6   5   200.52   199.24    0.733
  -1  -5  -6   202.67   199.24    0.716
  -1  -5  -4    21.37    21.87    0.941
  -1  -5  -2   312.03   307.26    0.722
  -1  -5   2   311.63   307.26    0.722
  -1  -5   4    19.92    21.87    0.990
  -1  -5   6   201.84   199.24    0.733
  -1  -4  -7    52.28    54.53    0.633
  -1  -4  -5    23.54    21.87    0.876
  -1  -4  -3   112.95   110.15    0.520
  -1  -4   3   113.87   110.15    0.520
  -1  -4   5    20.78    21.87    0.990
  -1  -4   7    55.44    54.53    0.601
  -1  -3  -6   150.52   148.52    0.667
  -1  -3  -4   112.98   110.15    0.520
  -1  -3  -2   207.18   201.25    0.572
  -1  -3   2   203.77   201.25    0.572
  -1  -3   4   112.89   110.15    0.520
  -1  -3   6   152.33   148.52    0.602
  -1  -2  -7   187.39   185.70    0.683
  -1  -2  -5   310.65   307.26    0.722
  -1  -2  -3   202.26   201.25    0.572
  -1  -2  -1   238.41   232.58    0.461
  -1  -2   1   240.30   232.58    0.461
  -1  -2   3   206.21   201.25    0.572
  -1  -2   5   312.21   307.26    0.722
  -1  -2   7   186.89   185.70    0.684
  -1  -1  -6   351.65   350.45    0.772
  -1  -1  -2   239.51   232.58    0.461
  -1  -1   2   239.16   232.58    0.461
  -1  -1   6   353.93   350.45    0.772
  -1   1  -6   352.56   350.45    0.772
  -1   1  -2   239.12   232.58    0.461
  -1   1   2   238.15   232.58    0.461
  -1   1   6   354.05   350.45    0.772
  -1   2  -7   185.68   185.70    0.716
  -1   2  -5   311.48   307.26    0.722
  -1   2  -3   206.95   201.25    0.572
  -1   2  -1   238.46   232.58    0.461
  -1   2   1   238.50   232.58    0.461
  -1   2   3   205.30   201.25    0.572
  -1   2   5   310.79   307.26    0.722
  -1   2   7   186.57   185.70    0.683
  -1   3  -6   151.39   148.52    0.569
  -1   3  -4   113.18   110.15    0.504
  -1   3  -2   205.41   201.25    0.572
  -1   3   2   206.86   201.25    0.572
  -1   3   4   112.75   110.15    0.504
  -1   3   6   150.75   148.52    0.602
  -1   4  -7    51.92    54.53    0.617
  -1   4  -5    20.65    21.87    0.957
  -1   4  -3   112.27   110.15    0.520
  -1   4   3   113.37   110.15    0.504
  -1   4   5    21.29    21.87    0.941
  -1   4   7    52.31    54.53    0.617
  -1   5  -6   201.19   199.24    0.733
  -1   5  -4    20.78    21.87    0.990
  -1   5  -2   310.34   307.26    0.722
  -1   5   2   311.32   307.26    0.722
  -1   5   4    20.73    21.87    1.006
  -1   5   6   199.55   199.24    0.733
  -1   6  -5   201.60   199.24    0.733
  -1   6  -3   150.56   148.52    0.602
  -1   6  -1   354.20   350.45    0.772
  -1   6   1   354.31   350.45    0.772
  -1   6   3   150.93   148.52    0.602
  -1   6   5   201.14   199.24    0.733
  -1   7  -4    56.22    54.53    0.617
  -1   7  -2   186.65   185.70    0.684
  -1   7   2   187.85   185.70    0.683
  -1   7   4    53.05    54.53    0.601
   0  -8   0  1545.62  1506.93    0.848
   0  -6  -4  1022.34  1017.09    0.723
   0  -6  -2    91.02    99.33    0.601
   0  -6   2    92.43    99.33    0.601
   0  -6   4  1011.75  1017.10    0.723
   0  -4  -6  1012.17  1017.09    0.722
   0  -4  -4   305.42   309.90    0.722
   0  -4  -2  1096.53  1070.03    0.714
   0  -4   0   980.79   943.21    0.645
   0  -4   2  1066.28  1070.03    0.714
   0  -4   4   303.92   309.90    0.722
   0  -4   6   995.21  1017.09    0.723
   0  -2  -6    92.99    99.33    0.568
   0  -2  -4  1105.11  1070.03    0.713
   0  -2  -2   183.14   188.41    0.507
   0  -2   2   182.14   188.41    0.507
   0  -2   4  1070.17  1070.03    0.712
   0  -2   6    92.26    99.33    0.601
   0   0  -8  1503.63  1506.93    0.831
   0   0  -4   951.24   943.21    0.646
   0   0   4   949.02   943.21    0.645
   0   0   4   954.01   943.21    0.603
   0   0   8  1483.85  1506.93    0.829
   0   0   8  1501.34  1506.93    0.906
   0   0  12   426.06   424.83    0.971
   0   0  16   814.65   815.55    1.139
   0   0  20   299.78   300.90    1.249
   0   0  24   476.33   478.02    1.087
   0   0  28   147.16   145.54    0.828
   0   2  -6    92.32    99.33    0.601
   0   2  -4  1066.60  1070.03    0.712
   0   2  -2   181.15   188.41    0.507
   0   2   2   181.58   188.41    0.507
   0   2   2   181.11   188.41    0.419
   0   2   4  1088.95  1070.03    0.712
   0   2   4  1087.98  1070.03    0.594
   0   2   6    90.86    99.33    0.601
   0   2   6    93.20    99.33    0.465
   0   2   8    75.35    77.04    0.565
   0   2  10   256.37   265.35    0.800
   0   2  12   638.34   643.20    0.880
   0   2  14    92.48    96.98    0.748
   0   2  16    28.90    27.76    1.030
   0   2  18   103.90   107.12    0.880
   0   2  20   410.23   412.11    1.285
   0   2  22    75.65    75.54    0.947
   0   2  24    20.00    17.26    1.378
   0   2  26    40.10    37.41    1.055
   0   2  28   217.14   215.22    0.812
   0   2  30    53.87    52.56    1.168
   0   4  -6   997.54  1017.09    0.723
   0   4  -4   303.67   309.90    0.722
   0   4  -2  1042.46  1070.03    0.713
   0   4   0   958.23   943.21    0.645
   0   4   0   970.82   943.21    0.566
   0   4   2  1085.70  1070.03    0.712
   0   4   2  1097.33  1070.03    0.594
   0   4   4   303.69   309.90    0.721
   0   4   4   306.26   309.90    0.587
   0   4   6  1010.73  1017.10    0.722
   0   4   6  1020.38  1017.09    0.703
   0   4   8   660.59   660.75    0.769
   0   4  10   733.53   736.27    0.837
   0   4  12   126.65   128.69    0.681
   0   4  14   526.35   527.55    0.990
   0   4  16   370.38   367.93    1.084
   0   4  18   352.54   356.72    1.167
   0   4  20    75.36    74.51    1.046
   0   4  22   285.10   287.72    1.199
   0   4  24   223.70   222.75    0.876
   0   4  24   223.10   222.75    0.815
   0   4  26   256.37   253.40    1.187
   0   4  28    62.43    60.52    0.925
   0   4  30   192.56   189.62    0.958
   0   6  -4   993.77  1017.10    0.722
   0   6  -2    92.45    99.33    0.601
   0   6   2    91.34    99.33    0.601
   0   6   2    92.24    99.33    0.499
   0   6   4  1012.55  1017.09    0.723
   0   6   4  1013.73  1017.09    0.702
   0   6   6   183.48   190.79    0.749
   0   6   8     6.83     0.92    2.175
   0   6  10   188.26   193.61    0.865
   0   6  12   570.47   571.14    0.943
   0   6  14   122.32   125.96    0.764
   0   6  16    30.33    28.82    1.146
   0   6  18    73.52    75.42    0.914
   0   6  20   323.94   323.71    1.049
   0   6  22    60.35    61.35    1.013
   0   6  24    18.15    13.63    1.574
   0   6  26    57.50    55.46    1.006
   0   6  28   229.77   226.05    0.878
   0   8   0  1515.88  1506.93    0.848
   0   8   0  1538.50  1506.93    0.809
   0   8   2    76.50    77.04    0.565
   0   8   4   669.41   660.75    0.769
   0   8   8  1175.91  1192.62    0.906
   0   8  10    29.95    32.88    1.030
   0   8  12   411.84   407.89    0.986
   0   8  14    40.28    39.45    0.980
   0   8  16   787.91   793.11    1.135
   0   8  18    16.07    15.97    1.760
   0   8  20   241.48   240.72    1.131
   0   8  24   484.77   484.85    1.095
   0   8  28   129.03   127.96    0.844
   0  10   2   255.82   265.35    0.800
   0  10   4   732.97   736.27    0.837
   0  10   6   186.89   193.61    0.865
   0  10   8    32.55    32.88    0.913
   0  10  10    41.66    44.19    0.913
   0  10  12   489.12   490.24    1.038
   0  10  14    88.53    89.62    0.831
   0  10  16    10.78     7.29    2.258
   0  10  18    56.65    57.48    0.864
   0  10  20   325.90   324.62    1.199
   0  10  22    48.45    47.30    1.039
   0  10  22    49.42    47.30    0.963
   0  10  24    10.01    11.75    2.726
   0  10  26    46.62    45.13    0.957
   0  10  28   200.17   197.39    0.893
   0  12   0   426.99   424.83    0.871
   0  12   2   640.01   643.20    0.880
   0  12   4   125.97   128.69    0.681
   0  12   6   568.16   571.14    0.943
   0  12   8   414.12   407.89    0.986
   0  12  10   489.08   490.24    1.039
   0  12  12   112.80   116.77    0.814
   0  12  14   432.42   428.70    1.153
   0  12  16   309.37   307.15    1.299
   0  12  18   354.84   357.47    1.167
   0  12  20   102.08   100.54    0.964
   0  12  22   272.59   272.90    1.334
   0  12  24   210.76   208.49    0.894
   0  12  26   204.26   199.67    0.877
   0  14   2    93.36    96.98    0.748
   0  14   4   528.84   527.55    0.990
   0  14   6   123.61   125.96    0.748
   0  14   8    37.56    39.45    1.030
   0  14  10    87.25    89.62    0.831
   0  14  12   428.69   428.70    1.169
   0  14  14   109.96   110.86    0.980
   0  14  16    50.59    50.21    0.897
   0  14  18    73.48    70.89    0.997
   0  14  20   265.75   264.80    1.240
   0  14  22    55.50    52.92    0.974
   0  14  24    22.31    23.62    1.298
   0  14  26    44.45    41.67    1.120
   0  16   0   812.95   815.55    1.071
   0  16   2    26.05    27.76    1.212
   0  16   4   369.09   367.93    1.084
   0  16   6    26.82    28.82    1.279
   0  16   8   790.95   793.11    1.135
   0  16  10    12.22     7.29    1.993
   0  16  12   310.00   307.15    1.283
   0  16  14    49.27    50.21    0.880
   0  16  16   557.58   553.77    1.240
   0  16  18    14.07    16.20    1.760
   0  16  20   171.70   171.10    0.812
   0  16  24   392.35   386.05    1.125
   0  18   2   105.62   107.12    0.864
   0  18   4   356.89   356.72    1.167
   0  18   6    73.42    75.42    0.947
   0  18   8    14.48    15.97    1.976
   0  18  10    59.39    57.48    0.830
   0  18  12   359.49   357.47    1.133
   0  18  14    71.83    70.89    0.997
   0  18  16    17.87    16.20    1.461
   0  18  18    75.35    73.16    0.876
   0  18  20   267.30   266.02    1.285
   0  18  22    54.40    50.49    1.006
   0  18  24    27.81    25.26    1.185
   0  20   0   301.31   300.90    1.299
   0  20   2   414.51   412.11    1.252
   0  20   4    72.30    74.51    1.046
   0  20   6   326.93   323.71    1.066
   0  20   8   240.56   240.72    1.115
   0  20  10   328.33   324.62    1.199
   0  20  12    72.89   100.54    0.997
   0  20  14   266.96   264.80    1.240
   0  20  16   174.32   171.10    0.812
   0  20  18   269.87   266.02    1.285
   0  20  20    76.49    75.36    0.893
   0  20  22   212.94   208.34    0.894
   0  22   2    76.71    75.54    0.897
   0  22   4   289.06   287.72    1.199
   0  22   6    60.95    61.35    1.046
   0  22   8    10.94     5.17    2.657
   0  22  10    49.07    47.30    1.006
   0  22  10    48.69    47.30    0.963
   0  22  12   274.32   272.90    1.334
   0  22  14    54.79    52.92    0.990
   0  22  16    11.09    10.79    2.402
   0  22  18    53.99    50.49    0.990
   0  22  20   212.90   208.34    0.894
   0  24   0   479.87   478.02    1.087
   0  24   2    20.73    17.26    1.295
   0  24   4   223.11   222.75    0.842
   0  24   4   223.74   222.75    0.815
   0  24   6    10.27    13.63    2.771
   0  24   8   482.09   484.85    1.095
   0  24  12   210.62   208.49    0.894
   0  24  14    21.33    23.62    1.412
   0  24  16   394.51   386.05    1.125
   0  24  18    24.06    25.26    1.493
   0  26   2    38.88    37.41    1.120
   0  26   4   257.47   253.40    1.187
   0  26   6    55.79    55.46    1.104
   0  26  10    46.81    45.13    0.990
   0  26  12   205.08   199.66    0.877
   0  26  14    43.96    41.67    1.120
   0  28   0   147.43   145.54    0.828
   0  28   2   216.57   215.22    0.812
   0  28   4    63.78    60.52    0.925
   0  28   6   231.18   226.05    0.878
   0  28   8   130.60   127.96    0.877
   0  28  10   200.54   197.39    0.893
   0  30   2    54.14    52.56    1.055
   0  30   4   197.59   189.62    0.942
   1  -7  -4    55.53    54.53    0.601
   1  -7  -2   184.96   185.70    0.684
   1  -7   2   186.53   185.70    0.684
   1  -7   4    53.92    54.53    0.601
   1  -6  -5   201.71   199.24    0.733
   1  -6  -3   151.45   148.52    0.602
   1  -6  -1   355.84   350.45    0.772
   1  -6   1   353.15   350.45    0.772
   1  -6   3   151.84   148.52    0.602
   1  -6   5   199.80   199.24    0.733
   1  -5  -6   200.50   199.24    0.733
   1  -5  -4    21.09    21.87    1.006
   1  -5  -2   312.79   307.26    0.722
   1  -5   2   313.24   307.26    0.722
   1  -5   4    19.80    21.87    1.055
   1  -5   6   201.36   199.24    0.733
   1  -4  -7    53.33    54.53    0.617
   1  -4  -5    22.04    21.87    0.941
   1  -4  -3   112.59   110.15    0.504
   1  -4   3   111.94   110.15    0.520
   1  -4   5    21.66    21.87    0.909
   1  -4   7    51.26    54.53    0.617
   1  -3  -6   150.37   148.52    0.602
   1  -3  -4   113.01   110.15    0.504
   1  -3  -2   207.47   201.25    0.572
   1  -3   2   205.51   201.25    0.572
   1  -3   4   111.92   110.15    0.520
   1  -3   6   150.96   148.52    0.569
   1  -2  -7   187.47   185.70    0.684
   1  -2  -5   310.31   307.26    0.722
   1  -2  -3   205.71   201.25    0.572
   1  -2  -1   238.19   232.58    0.461
   1  -2   1   237.78   232.58    0.461
   1  -2   3   205.84   201.25    0.572
   1  -2   5   312.56   307.26    0.722
   1  -2   7   187.70   185.70    0.683
   1  -1  -6   353.92   350.45    0.772
   1  -1  -2   238.86   232.58    0.461
   1  -1   2   237.43   232.58    0.461
   1  -1   6   351.84   350.45    0.772
   1   1  -6   356.04   350.45    0.772
   1   1  -2   239.11   232.58    0.461
   1   1   2   238.27   232.58    0.461
   1   1   2   239.52   232.58    0.421
   1   1   6   352.15   350.45    0.772
   1   1   6   357.98   350.45    0.689
   1   1  10   109.61   104.80    0.648
   1   1  14   148.08   146.18    0.748
   1   1  18   104.91   103.07    0.914
   1   1  22    62.51    62.75    0.947
   1   1  26    76.30    76.56    0.925
   1   1  30    45.65    44.74    1.120
   1   2  -7   186.88   185.70    0.684
   1   2  -5   312.94   307.26    0.722
   1   2  -3   205.28   201.25    0.572
   1   2  -1   240.94   232.58    0.461
   1   2   1   236.82   232.58    0.461
   1   2   1   240.21   232.58    0.404
   1   2   3   203.00   201.25    0.572
   1   2   3   206.97   201.25    0.502
   1   2   5   307.27   307.26    0.721
   1   2   5   314.17   307.26    0.587
   1   2   7   186.93   185.70    0.683
   1   2   7   190.37   185.70    0.683
   1   2   9   163.01   158.43    0.765
   1   2  11   181.23   181.24    0.865
   1   2  13   103.02   100.65    0.698
   1   2  15   148.13   148.54    0.748
   1   2  17    89.78    88.62    0.814
   1   2  19    74.32    75.29    0.980
   1   2  21    83.32    81.00    0.831
   1   2  23    56.11    56.45    1.079
   1   2  25    80.29    78.97    1.039
   1   2  27    50.68    49.04    1.071
   1   2  29    46.99    46.32    1.006
   1   3  -6   150.82   148.52    0.602
   1   3  -4   112.28   110.15    0.520
   1   3  -2   206.73   201.25    0.572
   1   3   2   205.58   201.25    0.572
   1   3   2   207.00   201.25    0.502
   1   3   4   112.08   110.15    0.520
   1   3   4   113.93   110.15    0.416
   1   3   6   150.99   148.52    0.667
   1   3   6   151.32   148.52    0.682
   1   3   8    13.60    14.54    1.129
   1   3  10   159.24   155.68    0.582
   1   3  12    49.98    51.15    0.764
   1   3  14   157.38   156.49    0.731
   1   3  16    18.44    17.04    1.345
   1   3  18   120.96   119.75    0.864
   1   3  22    85.53    84.71    0.930
   1   3  26    77.25    78.54    0.941
   1   3  28    19.60    18.21    1.509
   1   3  30    53.08    53.27    1.071
   1   4  -7    54.04    54.53    0.601
   1   4  -5    21.15    21.87    0.941
   1   4  -3   113.31   110.15    0.520
   1   4   3   112.05   110.15    0.520
   1   4   3   113.47   110.15    0.416
   1   4   5    21.67    21.87    0.941
   1   4   5    20.74    21.87    0.814
   1   4   7    52.30    54.53    0.633
   1   4   7    53.15    54.53    0.615
   1   4   9    77.88    80.24    0.615
   1   4  11    33.28    34.71    0.847
   1   4  17    13.26    12.53    1.860
   1   4  21     9.47     0.30    2.325
   1   5  -6   201.47   199.24    0.733
   1   5  -4    20.95    21.87    0.909
   1   5  -2   312.70   307.26    0.722
   1   5   2   312.29   307.26    0.722
   1   5   2   313.87   307.26    0.587
   1   5   4    22.24    21.87    0.893
   1   5   4    22.21    21.87    0.780
   1   5   6   202.87   199.24    0.716
   1   5   6   205.28   199.24    0.700
   1   5   8    66.34    68.41    0.631
   1   5  10   197.54   197.27    0.849
   1   5  12    14.21    11.73    1.478
   1   5  14    95.06    92.03    0.748
   1   5  16    25.29    26.67    1.262
   1   5  18    83.42    80.48    0.914
   1   5  20    11.11     8.30    1.810
   1   5  22    85.15    84.66    0.980
   1   5  24    17.65    18.55    1.699
   1   5  26    38.48    39.96    1.152
   1   6  -5   201.53   199.24    0.733
   1   6  -3   151.85   148.52    0.634
   1   6  -1   353.63   350.45    0.772
   1   6   1   351.64   350.45    0.772
   1   6   1   357.24   350.45    0.622
   1   6   3   151.45   148.52    0.667
   1   6   3   150.62   148.52    0.649
   1   6   5   201.76   199.24    0.733
   1   6   5   203.43   199.24    0.700
   1   6   7   102.43    97.78    0.565
   1   6   9   181.35   181.52    0.848
   1   6  11   129.78   129.78    0.681
   1   6  13   111.74   113.52    0.748
   1   6  15   101.36   101.84    0.797
   1   6  17    98.74    99.86    0.880
   1   6  19   111.56   112.24    0.947
   1   6  21    99.19    99.13    0.880
   1   6  23    58.24    56.43    0.880
   1   6  25    46.94    46.65    1.006
   1   6  27    45.64    45.12    1.006
   1   6  29    44.91    44.58    1.104
   1   7  -4    54.01    54.53    0.617
   1   7  -2   187.08   185.70    0.683
   1   7   2   187.65   185.70    0.683
   1   7   2   188.89   185.70    0.683
   1   7   4    52.21    54.53    0.617
   1   7   4    54.73    54.53    0.581
   1   7   6   103.28    97.78    0.565
   1   7   8    31.88    31.77    0.847
   1   7  10   176.15   175.22    0.649
   1   7  12     7.93     3.27    2.408
   1   7  14   128.58   127.84    0.764
   1   7  16    28.62    27.60    1.229
   1   7  18   112.79   111.62    0.914
   1   7  22    91.39    90.09    0.963
   1   7  24    12.64    13.90    2.678
   1   7  26    64.42    65.76    1.039
   1   7  28    10.59     8.10    2.418
   1   8   3    15.03    14.54    1.030
   1   8   5    66.76    68.41    0.631
   1   8   7    31.43    31.77    0.814
   1   8   9    55.76    56.56    0.731
   1   8  11    22.14    21.68    1.146
   1   8  13    12.25    12.39    1.793
   1   8  15    47.07    48.87    0.996
   1   8  17    15.84    14.28    1.677
   1   8  21    15.97    16.22    1.877
   1   8  23    12.57     9.67    2.078
   1   8  23    10.27     9.67    2.441
   1   8  25    21.05    22.62    1.525
   1   8  27    11.15    12.80    2.272
   1   8  29    13.41    12.57    2.061
   1   9   2   160.54   158.43    0.765
   1   9   4    77.84    80.24    0.631
   1   9   6   184.35   181.52    0.848
   1   9   8    56.65    56.56    0.731
   1   9  10   137.27   136.96    0.698
   1   9  12    17.59    19.73    1.461
   1   9  14   113.08   111.32    0.797
   1   9  16    11.37    11.03    2.209
   1   9  18    91.87    90.70    0.980
   1   9  20    10.31    11.54    2.507
   1   9  22    84.51    84.79    0.831
   1   9  24    11.14    12.83    2.158
   1   9  26    52.50    52.08    0.893
   1   9  28    17.38    15.98    1.574
   1  10   1   109.72   104.80    0.615
   1  10   3   160.01   155.68    0.582
   1  10   5   196.55   197.27    0.849
   1  10   7   175.95   175.22    0.649
   1  10   9   137.40   136.96    0.698
   1  10  11   130.41   128.64    0.748
   1  10  13   128.23   126.41    0.764
   1  10  15   123.19   123.69    0.864
   1  10  17    79.31    78.76    0.930
   1  10  19    65.63    64.25    0.880
   1  10  21    45.83    47.88    1.163
   1  10  23    69.09    70.71    0.860
   1  10  25    62.40    63.02    1.071
   1  10  27    61.19    61.34    0.941
   1  11   2   182.12   181.24    0.865
   1  11   4    32.29    34.71    0.930
   1  11   6   130.04   129.78    0.648
   1  11   8    21.32    21.68    1.146
   1  11  10   131.01   128.64    0.748
   1  11  12    49.96    51.49    0.913
   1  11  14   112.07   112.04    0.831
   1  11  18    88.22    86.61    0.864
   1  11  22    55.13    54.18    1.006
   1  11  24    12.03    11.29    2.385
   1  11  26    63.43    65.66    0.941
   1  11  28    15.39    13.35    1.785
   1  12   3    50.66    51.15    0.764
   1  12   5    12.46    11.73    1.611
   1  12   9    19.61    19.73    1.229
   1  12  11    50.13    51.49    0.930
   1  12  13    23.01    22.07    1.378
   1  12  15    11.28    12.67    2.209
   1  12  17    21.46    22.34    1.362
   1  12  19     9.51     7.91    2.292
   1  12  21    14.58    13.33    1.814
   1  12  21    12.20    13.33    2.026
   1  12  23    13.62    14.50    2.045
   1  12  25     9.48     2.43    2.110
   1  13   2   100.93   100.65    0.698
   1  13   4     9.40     8.57    2.059
   1  13   6   113.55   113.52    0.731
   1  13   8    14.35    12.39    1.578
   1  13  10   126.27   126.41    0.798
   1  13  12    22.21    22.07    1.329
   1  13  14   103.71   100.64    0.930
   1  13  18    92.85    92.51    0.897
   1  13  22   100.31    98.14    0.828
   1  13  26    49.64    47.95    0.957
   1  14   1   146.70   146.18    0.731
   1  14   3   157.55   156.49    0.698
   1  14   5    94.05    92.03    0.764
   1  14   7   129.72   127.84    0.748
   1  14   9   113.21   111.32    0.797
   1  14  11   112.06   112.04    0.831
   1  14  13   101.79   100.64    0.914
   1  14  15    75.30    74.38    0.814
   1  14  17    99.64    99.19    0.864
   1  14  19    74.58    74.81    1.013
   1  14  21    78.60    78.94    0.828
   1  14  23    53.21    52.09    1.071
   1  14  25    50.82    50.53    1.039
   1  15   2   146.49   148.54    0.748
   1  15   6   102.92   101.84    0.797
   1  15   8    48.23    48.88    0.930
   1  15  10   123.76   123.69    0.831
   1  15  12    13.44    12.67    2.043
   1  15  14    75.52    74.38    0.830
   1  15  18    69.54    70.61    1.063
   1  15  20    11.85    14.06    2.564
   1  15  22    52.82    53.03    1.087
   1  15  24    20.44    20.73    1.461
   1  15  26    47.88    47.50    1.104
   1  16   3    17.42    17.04    1.495
   1  16   5    27.11    26.67    1.113
   1  16   7    26.42    27.60    1.229
   1  16   9    13.79    11.03    1.744
   1  16  13     9.26     1.04    2.524
   1  16  25     8.61     7.32    2.856
   1  17   2    89.64    88.62    0.864
   1  17   4    13.26    12.53    1.727
   1  17   6   100.93    99.86    0.880
   1  17   8    14.96    14.28    1.959
   1  17  10    78.31    78.76    0.997
   1  17  12    20.62    22.34    1.329
   1  17  14   100.76    99.19    0.880
   1  17  18    71.26    72.14    1.039
   1  17  22    67.71    67.93    0.860
   1  17  24    10.41     2.98    2.191
   1  18   1   103.74   103.07    0.880
   1  18   3   121.23   119.75    0.864
   1  18   5    81.72    80.48    0.930
   1  18   7   112.33   111.62    0.914
   1  18   9    92.03    90.70    0.947
   1  18  11    85.39    86.61    0.831
   1  18  13    92.59    92.51    0.930
   1  18  15    71.00    70.61    1.046
   1  18  17    70.58    72.14    1.006
   1  18  19    75.63    76.73    0.925
   1  18  21    45.22    45.38    0.957
   1  18  23    64.06    63.99    0.990
   1  19   2    73.95    75.29    0.997
   1  19   6   112.61   112.24    0.947
   1  19  10    63.99    64.24    0.897
   1  19  12     9.18     7.91    2.458
   1  19  14    74.95    74.81    1.046
   1  19  18    74.57    76.73    0.941
   1  19  20    10.25     5.20    2.272
   1  19  22    36.96    38.23    1.120
   1  20   3     8.93     5.05    2.175
   1  20   5     9.59     8.30    2.391
   1  20  11     8.45     7.21    2.723
   1  20  15    15.55    14.06    1.931
   1  20  21    14.25     8.14    1.655
   1  21   2    81.01    81.00    0.864
   1  21   6    99.58    99.12    0.864
   1  21   8    14.84    16.22    1.926
   1  21  10    47.30    47.88    1.163
   1  21  12    12.74    13.33    2.095
   1  21  12    14.50    13.33    1.793
   1  21  14    79.06    78.94    0.828
   1  21  18    47.44    45.38    0.941
   1  22   1    61.79    62.75    0.947
   1  22   3    87.72    84.71    0.880
   1  22   5    87.67    84.66    0.897
   1  22   7    87.99    90.09    1.013
   1  22   9    87.33    84.79    0.831
   1  22  11    54.68    54.18    1.006
   1  22  13    99.18    98.15    0.828
   1  22  15    53.63    53.03    0.974
   1  22  17    68.03    67.93    0.893
   1  22  19    37.90    38.23    1.120
   1  23   2    55.62    56.45    1.063
   1  23   6    57.10    56.43    0.880
   1  23   8    11.45     9.67    2.128
   1  23  10    70.31    70.71    0.828
   1  23  12    17.76    14.51    1.509
   1  23  14    51.99    52.09    1.152
   1  23  18    65.07    63.99    0.925
   1  24   5    16.70    18.55    1.897
   1  24   7    13.40    13.90    2.385
   1  24   9    10.24    12.83    2.807
   1  24  15    19.83    20.73    1.542
   1  25   2    80.12    78.97    1.006
   1  25   6    45.43    46.65    1.087
   1  25   8    22.90    22.61    1.412
   1  25  10    65.94    63.01    1.039
   1  25  14    51.53    50.53    1.071
   1  26   1    78.34    76.56    0.925
   1  26   3    79.31    78.54    0.925
   1  26   5    40.13    39.96    1.185
   1  26   7    66.02    65.76    1.006
   1  26   9    52.56    52.08    0.925
   1  26  11    65.29    65.66    0.941
   1  26  13    49.53    47.95    0.957
   1  26  15    48.01    47.50    1.104
   1  27   2    50.05    49.04    1.120
   1  27   6    45.62    45.12    0.957
   1  27   8    12.00    12.80    2.223
   1  27  10    61.53    61.34    0.941
   1  28   3    16.77    18.21    1.688
   1  28   9    18.96    15.98    1.412
   1  28  11    13.92    13.35    2.029
   1  29   2    47.21    46.32    0.990
   1  29   6    45.31    44.58    1.104
   1  29   8    15.10    12.56    1.769
   1  30   1    42.67    44.74    1.201
   1  30   3    54.01    53.26    1.071
   2  -7  -3   121.05   118.70    0.520
   2  -7  -1   186.29   185.70    0.684
   2  -7   1   187.12   185.70    0.683
   2  -7   3   123.36   118.70    0.552
   2  -6  -4   761.63   761.41    0.714
   2  -6   0    92.67    99.33    0.601
   2  -6   4   734.53   761.41    0.696
   2  -5  -5   259.30   259.37    0.685
   2  -5  -3   277.82   273.59    0.768
   2  -5  -1   311.50   307.26    0.722
   2  -5   1   313.46   307.26    0.722
   2  -5   3   273.13   273.59    0.768
   2  -5   5   258.61   259.37    0.685
   2  -4  -6   751.86   761.41    0.697
   2  -4  -2   708.42   712.68    0.691
   2  -4   0  1081.42  1070.03    0.711
   2  -4   2   697.70   712.68    0.708
   2  -4   6   752.07   761.41    0.714
   2  -3  -7   122.11   118.70    0.520
   2  -3  -5   277.14   273.59    0.768
   2  -3  -3    49.73    48.39    0.568
   2  -3  -1   204.34   201.25    0.572
   2  -3   1   204.64   201.25    0.572
   2  -3   3    49.10    48.39    0.568
   2  -3   5   274.76   273.59    0.768
   2  -3   7   122.13   118.70    0.552
   2  -2  -4   708.70   712.68    0.691
   2  -2   0   180.75   188.41    0.507
   2  -2   4   700.81   712.68    0.708
   2  -1  -7   188.30   185.70    0.683
   2  -1  -5   311.70   307.26    0.722
   2  -1  -3   206.65   201.25    0.572
   2  -1  -1   237.71   232.58    0.461
   2  -1   1   230.29   232.58    0.461
   2  -1   3   205.67   201.25    0.572
   2  -1   5   312.02   307.26    0.721
   2  -1   7   188.19   185.70    0.683
   2   0  -6    93.71    99.33    0.601
   2   0  -4  1088.64  1070.03    0.711
   2   0  -2   179.03   188.41    0.507
   2   0   2   181.37   188.41    0.507
   2   0   2   181.83   188.41    0.469
   2   0   4  1091.10  1070.03    0.710
   2   0   4  1100.50  1070.03    0.648
   2   0   6    92.91    99.33    0.601
   2   0   6    92.73    99.33    0.515
   2   0   8    76.83    77.04    0.615
   2   0  10   257.13   265.35    0.867
   2   0  12   643.87   643.20    0.982
   2   0  14    93.80    96.98    0.797
   2   0  16    24.66    27.76    1.445
   2   0  18   105.13   107.12    0.930
   2   0  20   407.03   412.11    1.252
   2   0  22    72.83    75.54    0.947
   2   0  24    19.49    17.26    1.345
   2   0  26    38.72    37.41    1.087
   2   0  28   218.31   215.22    0.812
   2   0  30    54.32    52.56    1.055
   2   1  -7   188.93   185.70    0.683
   2   1  -5   311.51   307.26    0.722
   2   1  -3   206.43   201.25    0.572
   2   1  -1   233.08   232.58    0.461
   2   1   1   238.88   232.58    0.461
   2   1   1   238.47   232.58    0.421
   2   1   3   203.93   201.25    0.572
   2   1   3   208.14   201.25    0.535
   2   1   5   311.40   307.26    0.721
   2   1   5   314.49   307.26    0.637
   2   1   7   187.37   185.70    0.683
   2   1   7   189.57   185.70    0.749
   2   1   9   161.03   158.43    0.615
   2   1  11   182.14   181.24    0.649
   2   1  13   103.32   100.65    0.748
   2   1  15   148.11   148.54    0.798
   2   1  17    89.54    88.62    0.880
   2   1  19    74.32    75.29    0.997
   2   1  21    80.56    81.00    0.831
   2   1  23    55.11    56.45    1.129
   2   1  25    79.03    78.97    1.006
   2   1  27    48.54    49.04    1.071
   2   1  29    48.50    46.32    0.925
   2   2  -4   699.27   712.68    0.690
   2   2   0   181.38   188.41    0.507
   2   2   0   184.17   188.41    0.469
   2   2   4   708.16   712.68    0.708
   2   2   4   704.94   712.68    0.654
   2   2   8   128.00   129.18    0.565
   2   2  12   535.02   535.49    0.976
   2   2  16   145.02   148.87    0.814
   2   2  20   328.00   322.13    1.299
   2   2  24    94.27    94.16    0.924
   2   2  24    94.81    94.16    0.831
   2   2  28   201.29   198.27    0.829
   2   3  -7   120.98   118.70    0.520
   2   3  -5   277.12   273.59    0.768
   2   3  -3    47.87    48.39    0.601
   2   3  -1   205.12   201.25    0.572
   2   3   1   205.96   201.25    0.572
   2   3   1   208.63   201.25    0.502
   2   3   3    48.79    48.39    0.568
   2   3   3    49.39    48.39    0.498
   2   3   5   274.50   273.59    0.768
   2   3   5   278.88   273.59    0.619
   2   3   7   122.31   118.70    0.520
   2   3   7   122.31   118.70    0.515
   2   3   9   182.73   181.32    0.799
   2   3  11   142.66   140.82    0.632
   2   3  13   154.43   153.84    0.698
   2   3  15   157.99   157.66    0.748
   2   3  17   111.68   111.07    0.831
   2   3  19   110.94   109.92    0.914
   2   3  21    96.47    95.08    0.831
   2   3  23    68.49    67.63    1.013
   2   3  25    65.64    64.49    0.860
   2   3  27    53.45    54.61    1.104
   2   3  29    30.75    31.74    1.217
   2   4  -6   749.89   761.41    0.714
   2   4  -2   696.25   712.68    0.708
   2   4   0  1087.03  1070.03    0.712
   2   4   0  1105.98  1070.03    0.594
   2   4   2   717.43   712.68    0.708
   2   4   2   718.65   712.68    0.566
   2   4   6   751.00   761.41    0.713
   2   4   6   757.97   761.41    0.712
   2   4   8   753.60   770.32    0.775
   2   4  10   559.16   559.78    0.827
   2   4  12    11.75    13.22    1.710
   2   4  14   445.79   445.73    0.987
   2   4  16   502.75   504.79    1.072
   2   4  18   304.20   301.75    1.166
   2   4  20    10.24     8.23    2.059
   2   4  22   239.32   237.22    0.882
   2   4  24   293.87   294.79    1.224
   2   4  26   200.41   200.79    0.877
   2   4  28    30.16    29.84    1.233
   2   5  -5   260.33   259.37    0.685
   2   5  -3   276.09   273.59    0.768
   2   5  -1   309.34   307.26    0.722
   2   5   1   306.79   307.26    0.722
   2   5   1   315.29   307.26    0.587
   2   5   3   275.94   273.58    0.768
   2   5   3   279.22   273.58    0.619
   2   5   5   260.18   259.37    0.685
   2   5   5   262.99   259.37    0.685
   2   5   7   128.54   125.59    0.532
   2   5   9   159.75   158.02    0.582
   2   5  11   143.35   141.52    0.632
   2   5  13    86.30    82.58    0.748
   2   5  15   108.53   108.68    0.797
   2   5  17    94.03    94.09    0.831
   2   5  19    76.44    75.95    0.980
   2   5  21    74.37    72.89    0.864
   2   5  23    60.95    61.37    1.163
   2   5  25    61.88    61.93    0.941
   2   5  27    41.44    41.80    0.990
   2   5  29    48.83    48.62    1.055
   2   6  -4   743.82   761.41    0.714
   2   6   0    91.24    99.33    0.601
   2   6   0    92.77    99.33    0.499
   2   6   4   758.07   761.41    0.712
   2   6   4   765.90   761.41    0.711
   2   6   8   178.49   184.27    0.799
   2   6  10    52.38    52.22    0.747
   2   6  12   436.45   432.37    0.937
   2   6  14    24.93    25.04    1.096
   2   6  16   122.22   124.39    0.814
   2   6  18    19.03    19.10    1.627
   2   6  20   281.23   279.33    1.065
   2   6  24    80.36    78.53    1.055
   2   6  28   179.84   178.89    0.893
   2   7  -3   121.64   118.70    0.552
   2   7  -1   187.53   185.70    0.716
   2   7   1   186.00   185.70    0.716
   2   7   1   188.54   185.70    0.683
   2   7   3   121.19   118.70    0.520
   2   7   3   122.73   118.70    0.515
   2   7   5   128.65   125.59    0.565
   2   7   7   192.96   191.58    0.799
   2   7   9   125.70   124.40    0.632
   2   7  11   159.92   159.48    0.682
   2   7  13   132.62   131.04    0.731
   2   7  15   133.12   133.48    0.798
   2   7  17    97.80    96.86    0.880
   2   7  19   104.61   105.18    0.764
   2   7  21    99.35    99.73    0.930
   2   7  23    52.42    51.99    0.897
   2   7  25    60.35    61.51    0.974
   2   7  27    46.50    47.11    1.006
   2   7  29    44.06    40.63    1.022
   2   8   0    77.57    77.04    0.565
   2   8   2   125.28   129.18    0.532
   2   8   4   770.52   770.31    0.775
   2   8   6   179.16   184.27    0.815
   2   8  10   125.54   130.09    0.681
   2   8  12   549.98   551.99    0.991
   2   8  14   137.16   139.27    0.798
   2   8  16    21.00    21.28    1.461
   2   8  18    84.32    85.78    0.980
   2   8  20   361.23   364.15    1.134
   2   8  22    66.37    64.05    0.997
   2   8  24    28.84    27.98    1.217
   2   8  26    56.38    53.69    1.104
   2   8  28   218.42   215.04    0.845
   2   9   1   161.21   158.43    0.765
   2   9   3   183.37   181.32    0.765
   2   9   5   159.59   158.02    0.582
   2   9   7   126.50   124.40    0.648
   2   9   9   177.54   178.60    0.649
   2   9  11   145.12   144.69    0.731
   2   9  13   109.63   107.87    0.797
   2   9  15    88.55    88.68    0.831
   2   9  17    95.16    95.55    0.947
   2   9  19    77.95    78.25    0.864
   2   9  21    60.78    60.38    1.013
   2   9  23    71.70    71.73    1.039
   2   9  25    45.93    46.19    1.104
   2   9  27    49.71    47.45    1.039
   2  10   0   255.04   265.35    0.800
   2  10   4   559.11   559.78    0.827
   2  10   6    50.90    52.22    0.747
   2  10   8   124.66   130.09    0.681
   2  10  12   406.58   402.16    1.036
   2  10  14    10.57     5.89    2.159
   2  10  16    84.65    86.05    0.930
   2  10  18    36.43    37.24    1.046
   2  10  20   235.27   233.59    0.865
   2  10  22    15.62    17.54    1.864
   2  10  22    15.14    17.54    1.710
   2  10  24    51.00    52.59    1.055
   2  10  26    16.32    13.55    1.623
   2  10  28   172.08   168.40    0.893
   2  11   1   181.23   181.24    0.848
   2  11   3   142.63   140.82    0.632
   2  11   5   141.64   141.52    0.632
   2  11   7   159.91   159.48    0.682
   2  11   9   145.60   144.69    0.731
   2  11  11   101.49   102.42    0.797
   2  11  13   126.13   125.43    0.814
   2  11  15    70.86    72.35    0.947
   2  11  17    70.57    69.41    0.814
   2  11  19    76.62    76.52    0.897
   2  11  21    62.39    61.39    0.897
   2  11  23    56.39    56.09    0.941
   2  11  25    42.77    42.68    1.233
   2  11  27    58.31    56.79    1.006
   2  12   0   638.85   643.20    0.880
   2  12   2   537.48   535.49    0.892
   2  12   4    15.91    13.22    1.312
   2  12   6   431.99   432.37    0.937
   2  12   8   549.60   551.99    0.991
   2  12  10   405.14   402.16    1.036
   2  12  14   295.16   294.37    1.166
   2  12  16   381.61   381.02    1.285
   2  12  18   265.43   264.58    1.165
   2  12  20    15.65    13.01    1.943
   2  12  22   208.81   207.28    0.764
   2  12  24   249.47   248.29    0.894
   2  12  26   152.48   152.82    0.893
   2  13   1   102.55   100.65    0.698
   2  13   3   153.85   153.84    0.682
   2  13   5    83.88    82.58    0.748
   2  13   7   131.08   131.04    0.748
   2  13   9   108.46   107.86    0.797
   2  13  11   124.75   125.43    0.814
   2  13  13   107.26   106.91    0.880
   2  13  15    94.02    92.36    0.980
   2  13  17   106.68   106.42    0.831
   2  13  19    77.85    79.41    1.013
   2  13  21    68.61    70.03    1.104
   2  13  23    64.05    63.66    0.990
   2  13  25    49.08    47.97    1.006
   2  13  27    35.06    33.04    1.282
   2  14   0    93.49    96.98    0.764
   2  14   4   443.43   445.73    0.987
   2  14   6    26.34    25.04    1.146
   2  14   8   136.32   139.27    0.764
   2  14  12   294.88   294.37    1.182
   2  14  16    77.84    77.72    0.897
   2  14  18    21.51    20.25    1.461
   2  14  20   219.54   219.21    0.875
   2  14  24    55.87    54.56    0.941
   2  15   1   146.55   148.54    0.748
   2  15   3   157.46   157.66    0.748
   2  15   5   109.11   108.68    0.797
   2  15   7   132.55   133.48    0.798
   2  15   9    89.17    88.68    0.880
   2  15  11    71.68    72.35    0.947
   2  15  13    91.23    92.36    0.997
   2  15  15    61.47    59.78    0.930
   2  15  17    71.75    68.93    0.980
   2  15  19    59.37    60.10    1.006
   2  15  19    61.36    60.10    0.897
   2  15  21    45.69    46.55    1.055
   2  15  23    55.81    54.61    0.893
   2  15  25    40.86    38.20    1.006
   2  16   0    25.94    27.76    1.196
   2  16   2   144.97   148.87    0.765
   2  16   4   504.41   504.79    1.072
   2  16   6   121.20   124.39    0.814
   2  16   8    23.31    21.28    1.212
   2  16  10    85.69    86.05    0.930
   2  16  12   381.95   381.02    1.285
   2  16  14    77.39    77.72    0.864
   2  16  18    59.99    60.72    1.039
   2  16  20   234.97   235.24    1.154
   2  16  22    48.71    48.26    1.185
   2  17   1    89.36    88.62    0.831
   2  17   3   111.42   111.07    0.831
   2  17   5    94.33    94.09    0.880
   2  17   7    99.00    96.86    0.880
   2  17   9    96.32    95.55    0.930
   2  17  11    69.90    69.41    1.046
   2  17  13   106.04   106.43    0.864
   2  17  15    68.93    68.93    0.980
   2  17  17    79.04    79.14    0.847
   2  17  19    66.96    66.92    0.925
   2  17  21    49.38    44.81    0.925
   2  17  23    66.10    64.40    0.957
   2  18   0   105.06   107.12    0.864
   2  18   4   307.63   301.75    1.166
   2  18   6    20.66    19.10    1.445
   2  18   8    84.58    85.78    0.947
   2  18  10    38.60    37.24    0.947
   2  18  12   267.13   264.58    1.132
   2  18  14    23.72    20.25    1.395
   2  18  16    60.88    60.72    0.990
   2  18  16    62.08    60.72    0.897
   2  18  20   195.46   196.01    0.926
   2  18  24    51.22    48.79    1.022
   2  19   1    77.19    75.29    0.980
   2  19   3   110.18   109.92    0.914
   2  19   5    77.07    75.95    0.997
   2  19   7   105.22   105.18    0.764
   2  19   9    79.14    78.25    0.831
   2  19  11    78.97    76.52    0.864
   2  19  13    80.21    79.41    0.963
   2  19  15    60.96    60.10    0.957
   2  19  15    61.99    60.10    0.930
   2  19  17    68.48    66.92    0.876
   2  19  19    45.38    44.78    1.168
   2  19  21    37.80    38.48    1.055
   2  19  23    51.35    50.16    1.071
   2  20   0   411.23   412.11    1.286
   2  20   2   325.23   322.13    1.016
   2  20   6   278.80   279.33    1.065
   2  20   8   363.32   364.15    1.167
   2  20  10   236.35   233.59    0.882
   2  20  12    15.52    13.01    1.943
   2  20  14   220.20   219.21    0.892
   2  20  16   236.05   235.24    1.154
   2  20  18   195.62   196.01    0.926
   2  20  22   161.75   160.69    0.893
   2  21   1    82.08    81.00    0.880
   2  21   3    95.31    95.08    0.831
   2  21   5    75.12    72.89    0.880
   2  21   7    98.65    99.74    0.897
   2  21   9    61.29    60.38    1.063
   2  21  11    59.97    61.39    0.897
   2  21  13    70.80    70.03    1.006
   2  21  15    45.67    46.55    1.039
   2  21  17    45.08    44.81    1.217
   2  21  19    39.01    38.48    1.104
   2  21  21    39.04    40.12    1.185
   2  22   0    75.97    75.54    0.880
   2  22   4   237.60   237.22    0.882
   2  22   6    11.17     7.11    2.358
   2  22   8    64.00    64.05    1.113
   2  22  10    18.75    17.54    1.517
   2  22  12   208.65   207.28    0.764
   2  22  14     9.22     9.09    2.483
   2  22  16    48.29    48.26    1.168
   2  22  20   162.98   160.69    0.893
   2  23   1    53.83    56.45    1.113
   2  23   3    68.67    67.63    1.079
   2  23   5    59.32    61.37    1.113
   2  23   7    51.73    51.99    0.897
   2  23   9    71.57    71.73    0.990
   2  23  11    56.72    56.09    0.941
   2  23  13    65.64    63.66    0.990
   2  23  15    56.01    54.61    0.893
   2  23  17    66.65    64.40    0.990
   2  23  19    52.12    50.17    1.120
   2  24   0    20.32    17.26    1.312
   2  24   2    94.54    94.16    0.924
   2  24   4   294.07   294.79    1.240
   2  24   6    78.32    78.53    1.039
   2  24   8    29.44    27.98    1.104
   2  24  10    53.30    52.59    0.941
   2  24  12   246.28   248.29    0.927
   2  24  14    56.92    54.56    0.941
   2  24  18    48.85    48.79    1.120
   2  25   1    80.09    78.97    1.039
   2  25   3    64.05    64.49    0.860
   2  25   5    61.15    61.94    0.941
   2  25   7    62.46    61.51    0.974
   2  25   9    45.74    46.19    1.120
   2  25  11    41.65    42.68    1.250
   2  25  13    48.26    47.98    1.006
   2  25  15    36.65    38.20    1.120
   2  26   0    38.99    37.41    1.087
   2  26   4   199.73   200.79    0.877
   2  26   8    56.31    53.69    1.120
   2  26  10    14.67    13.55    1.655
   2  26  12   157.86   152.82    0.877
   2  27   1    49.45    49.04    1.168
   2  27   5    42.59    41.80    0.941
   2  27   7    48.29    47.11    0.957
   2  27   9    48.12    47.45    1.071
   2  27  11    58.03    56.79    1.006
   2  27  13    36.91    33.04    1.071
   2  28   0   217.10   215.22    0.812
   2  28   2   201.87   198.27    0.829
   2  28   4    27.75    29.84    1.250
   2  28   6   179.79   178.89    0.877
   2  28   8   217.37   215.04    0.829
   2  28  10   168.50   168.40    0.893
   2  29   1    46.11    46.32    1.055
   2  29   3    30.40    31.74    1.217
   2  29   5    50.18    48.62    1.006
   2  29   7    40.68    40.63    1.136
   2  30   0    56.32    52.56    1.006
   3  -7  -2   120.74   118.70    0.552
   3  -7   2   122.64   118.70    0.520
   3  -6  -3   177.29   173.74    0.683
   3  -6  -1   150.08   148.52    0.602
   3  -6   1   152.16   148.52    0.634
   3  -6   3   176.45   173.74    0.683
   3  -5  -4    19.89    20.45    0.795
   3  -5  -2   274.57   273.59    0.768
   3  -5   2   271.28   273.59    0.768
   3  -5   4    19.49    20.45    0.844
   3  -4  -5    19.47    20.45    0.795
   3  -4  -1   113.38   110.15    0.504
   3  -4   1   111.69   110.15    0.520
   3  -4   5    20.57    20.45    0.779
   3  -3  -6   177.65   173.74    0.683
   3  -3  -2    47.59    48.39    0.601
   3  -3   2    47.96    48.39    0.568
   3  -3   6   177.32   173.74    0.683
   3  -2  -7   121.29   118.70    0.520
   3  -2  -5   275.76   273.59    0.768
   3  -2  -3    48.00    48.39    0.601
   3  -2  -1   204.54   201.25    0.572
   3  -2   1   205.04   201.25    0.572
   3  -2   3    48.33    48.39    0.601
   3  -2   5   276.44   273.59    0.768
   3  -2   7   121.12   118.70    0.552
   3  -1  -6   150.99   148.52    0.602
   3  -1  -4   112.14   110.15    0.520
   3  -1  -2   205.59   201.25    0.572
   3  -1   2   204.47   201.25    0.572
   3  -1   4   111.83   110.15    0.504
   3  -1   6   150.49   148.52    0.569
   3   1  -6   151.35   148.52    0.602
   3   1  -4   112.15   110.15    0.520
   3   1  -2   201.08   201.25    0.572
   3   1   2   204.26   201.25    0.572
   3   1   2   205.73   201.25    0.535
   3   1   4   112.34   110.15    0.520
   3   1   4   113.25   110.15    0.466
   3   1   6   151.51   148.52    0.602
   3   1   6   153.48   148.52    0.732
   3   1   8    15.30    14.54    1.079
   3   1  10   160.56   155.68    0.632
   3   1  12    51.07    51.15    0.847
   3   1  14   156.27   156.49    0.765
   3   1  16    16.46    17.04    1.744
   3   1  18   122.08   119.75    0.930
   3   1  20    11.08     5.05    2.325
   3   1  22    88.05    84.71    0.930
   3   1  24     9.56     0.12    2.408
   3   1  26    79.14    78.54    0.925
   3   1  28    15.43    18.21    1.817
   3   1  30    55.27    53.26    1.071
   3   2  -7   122.14   118.70    0.520
   3   2  -5   277.54   273.59    0.768
   3   2  -3    48.86    48.39    0.568
   3   2  -1   202.41   201.25    0.572
   3   2   1   204.56   201.25    0.572
   3   2   1   208.68   201.25    0.535
   3   2   3    46.70    48.39    0.601
   3   2   3    49.83    48.39    0.515
   3   2   5   272.70   273.58    0.768
   3   2   5   280.56   273.58    0.686
   3   2   7   119.89   118.70    0.520
   3   2   7   122.75   118.70    0.565
   3   2   9   182.23   181.32    0.865
   3   2  11   142.60   140.82    0.682
   3   2  13   154.99   153.84    0.748
   3   2  15   157.55   157.66    0.814
   3   2  17   111.91   111.07    0.914
   3   2  19   109.26   109.92    0.914
   3   2  21    95.89    95.08    0.864
   3   2  23    66.93    67.63    1.063
   3   2  25    64.14    64.49    0.876
   3   2  27    54.78    54.61    1.120
   3   2  29    32.85    31.74    1.168
   3   3  -6   176.48   173.74    0.683
   3   3  -2    47.32    48.39    0.617
   3   3   2    48.60    48.39    0.568
   3   3   2    48.82    48.39    0.565
   3   3   6   176.99   173.74    0.683
   3   3   6   178.43   173.74    0.749
   3   3  10   178.53   176.23    0.649
   3   3  14   129.06   128.28    0.814
   3   3  18   135.61   134.96    0.930
   3   3  22   125.41   125.38    0.881
   3   3  26    65.56    65.15    1.039
   3   4  -5    20.74    20.45    0.763
   3   4  -1   109.95   110.15    0.520
   3   4   1   111.13   110.15    0.520
   3   4   1   113.12   110.15    0.416
   3   4   5    22.73    20.45    0.779
   3   4   5    19.28    20.45    0.863
   3   4   7    42.68    46.45    0.648
   3   4   9    42.53    44.11    0.747
   3   4  11    19.62    19.95    1.046
   3   4  13    28.59    29.32    1.030
   3   4  15     8.06     1.15    2.524
   3   4  17    22.27    22.30    1.378
   3   4  21    22.90    23.80    1.395
   3   4  23    31.31    31.46    1.279
   3   4  25    11.17     9.68    2.077
   3   4  27    11.07     8.01    2.467
   3   5  -4    18.81    20.45    0.844
   3   5  -2   274.26   273.59    0.768
   3   5   2   276.54   273.59    0.768
   3   5   2   279.73   273.59    0.619
   3   5   4    20.15    20.45    0.795
   3   5   4    19.58    20.45    0.863
   3   5   6   133.16   128.51    0.515
   3   5   8    89.01    94.77    0.615
   3   5  10   169.23   168.69    0.632
   3   5  12    48.65    48.10    0.797
   3   5  14   137.61   134.98    0.748
   3   5  16     9.75     3.69    2.375
   3   5  18    94.74    94.34    0.914
   3   5  20    10.35     6.53    2.209
   3   5  22    73.09    73.07    0.997
   3   5  24    10.79    12.25    2.474
   3   5  26    61.22    62.27    1.006
   3   6  -3   176.79   173.75    0.716
   3   6  -1   147.49   148.52    0.602
   3   6   1   150.28   148.52    0.602
   3   6   1   152.98   148.52    0.649
   3   6   3   176.23   173.74    0.683
   3   6   3   179.55   173.74    0.683
   3   6   5   132.48   128.51    0.515
   3   6   7   164.11   164.54    0.798
   3   6   9   161.15   159.75    0.615
   3   6  11   213.60   213.51    0.915
   3   6  13    96.35    94.54    0.748
   3   6  15   131.24   131.58    0.798
   3   6  17   103.81   104.21    0.880
   3   6  19    92.05    93.17    0.997
   3   6  21    88.94    90.40    0.880
   3   6  23    57.21    58.28    0.930
   3   6  25    66.07    65.64    0.941
   3   6  27    36.84    37.59    1.055
   3   6  29    53.53    52.30    1.104
   3   7  -2   119.82   118.70    0.520
   3   7   2   120.24   118.70    0.520
   3   7   2   124.03   118.70    0.515
   3   7   4    45.00    46.45    0.631
   3   7   6   169.37   164.54    0.798
   3   7   8    15.86    19.76    1.362
   3   7  10   144.78   144.95    0.648
   3   7  12    52.63    52.82    0.814
   3   7  14   129.29   127.68    0.764
   3   7  16    24.23    24.14    1.229
   3   7  18   115.66   115.57    0.930
   3   7  22    96.41    96.23    0.997
   3   7  24    15.79    12.78    1.574
   3   7  26    67.26    66.02    1.039
   3   8   1    14.73    14.54    1.096
   3   8   5    90.18    94.77    0.615
   3   8   7    19.15    19.76    1.013
   3   8   9    13.08    12.34    1.428
   3   8  13    27.86    27.92    1.096
   3   8  15    14.11    11.65    1.760
   3   8  17    22.02    24.24    1.395
   3   8  19    23.29    21.94    1.295
   3   8  21    22.21    22.49    1.544
   3   9   2   185.23   181.32    0.799
   3   9   4    42.85    44.11    0.697
   3   9   6   159.59   159.74    0.615
   3   9   8    11.65    12.34    1.710
   3   9  10   121.11   118.74    0.698
   3   9  12    30.36    30.10    1.079
   3   9  14   131.46   130.54    0.814
   3   9  16    24.72    22.26    1.212
   3   9  18    96.87    96.60    0.781
   3   9  22    53.83    52.03    0.897
   3   9  24    11.70    10.66    2.045
   3   9  26    75.44    74.69    0.876
   3  10   1   158.71   155.68    0.582
   3  10   3   177.79   176.23    0.848
   3  10   5   170.21   168.69    0.632
   3  10   7   145.40   144.95    0.682
   3  10   9   120.49   118.74    0.698
   3  10  11   111.74   110.80    0.748
   3  10  13   115.56   115.18    0.814
   3  10  15   114.75   114.23    0.881
   3  10  17   105.20   105.03    0.997
   3  10  19    71.29    70.88    0.897
   3  10  21    71.55    72.02    1.063
   3  10  23    62.16    60.33    0.909
   3  10  25    64.47    64.85    1.071
   3  10  27    38.13    38.35    1.104
   3  11   2   141.12   140.82    0.632
   3  11   4    18.83    19.95    1.096
   3  11   6   214.85   213.51    0.915
   3  11  10   112.20   110.80    0.748
   3  11  12    10.79     8.36    1.926
   3  11  14    91.17    89.20    0.880
   3  11  16     9.33    10.10    2.973
   3  11  18    76.49    76.42    0.897
   3  11  22    67.38    71.13    1.087
   3  11  26    44.73    45.55    1.120
   3  12   1    48.79    51.15    0.814
   3  12   5    48.04    48.10    0.797
   3  12   7    53.05    52.82    0.847
   3  12   9    28.37    30.10    1.046
   3  12  13    24.04    23.54    1.329
   3  12  15    19.40    18.79    1.644
   3  12  17    12.13     8.24    1.893
   3  12  23    10.93     9.07    2.369
   3  13   2   154.00   153.84    0.682
   3  13   4    26.32    29.32    1.096
   3  13   6    95.55    94.54    0.748
   3  13   8    28.64    27.93    1.079
   3  13  10   115.86   115.18    0.798
   3  13  12    21.68    23.54    1.378
   3  13  14   115.50   115.83    0.914
   3  13  16    24.99    24.48    1.129
   3  13  18    82.71    82.17    0.980
   3  13  20     8.60     7.88    2.557
   3  13  22    55.36    54.32    0.974
   3  13  26    62.50    63.32    0.990
   3  14   1   157.29   156.49    0.698
   3  14   3   128.68   128.28    0.731
   3  14   5   136.33   134.98    0.748
   3  14   7   128.47   127.68    0.764
   3  14   9   131.84   130.54    0.814
   3  14  11    89.86    89.20    0.864
   3  14  13   118.45   115.83    0.914
   3  14  15    67.31    67.64    0.864
   3  14  17    60.93    58.75    0.947
   3  14  19    80.02    80.14    0.847
   3  14  21    47.80    48.93    1.039
   3  14  23    62.38    62.84    1.104
   3  14  25    27.30    27.47    1.250
   3  15   2   158.65   157.66    0.748
   3  15   6   130.68   131.59    0.798
   3  15   8    10.19    11.65    2.474
   3  15  10   113.51   114.23    0.864
   3  15  12    21.36    18.79    1.445
   3  15  14    67.28    67.64    0.880
   3  15  16    13.31    14.04    1.810
   3  15  18    50.02    49.00    1.129
   3  15  20     8.87     3.95    2.207
   3  15  22    55.32    55.01    1.071
   3  15  26    29.59    30.15    1.298
   3  16   1    17.31    17.04    1.495
   3  16   5    10.53     3.69    1.976
   3  16   7    24.35    24.14    1.329
   3  16   9    21.34    22.26    1.445
   3  16  11    11.01    10.10    2.607
   3  16  13    24.71    24.47    1.295
   3  16  15    14.63    14.04    1.810
   3  16  17    24.21    23.43    1.528
   3  16  23    10.85     9.94    2.353
   3  17   2   109.32   111.07    0.831
   3  17   4    20.84    22.30    1.461
   3  17   6   104.71   104.21    0.864
   3  17   8    24.59    24.24    1.378
   3  17  10   106.44   105.03    0.947
   3  17  12    10.89     8.24    2.109
   3  17  14    58.14    58.75    1.013
   3  17  16    22.51    23.43    1.312
   3  17  18    72.00    70.34    1.023
   3  17  22    52.94    52.44    0.957
   3  18   1   119.79   119.75    0.864
   3  18   3   135.85   134.96    0.831
   3  18   5    94.42    94.34    0.930
   3  18   7   115.63   115.57    0.930
   3  18   9    97.05    96.59    0.781
   3  18  11    75.15    76.42    0.930
   3  18  13    82.94    82.17    0.947
   3  18  15    50.66    49.01    1.063
   3  18  17    69.26    70.34    1.087
   3  18  19    43.37    44.98    1.168
   3  18  21    48.15    47.67    0.893
   3  18  23    47.49    45.62    1.006
   3  19   2   109.25   109.92    0.930
   3  19   6    92.41    93.17    0.980
   3  19   8    21.36    21.93    1.345
   3  19  10    70.12    70.88    0.897
   3  19  14    78.94    80.14    0.897
   3  19  18    44.39    44.98    1.120
   3  19  20    13.27    10.45    1.704
   3  19  22    43.73    44.76    1.071
   3  20   5     8.71     6.53    2.441
   3  20   9    12.15     4.60    2.076
   3  20  13     8.51     7.88    2.707
   3  20  19     8.86    10.44    2.499
   3  20  21    10.47     8.89    2.223
   3  21   2    94.66    95.08    0.864
   3  21   4    24.56    23.80    1.345
   3  21   6    91.16    90.40    0.897
   3  21   8    22.71    22.49    1.461
   3  21  10    70.41    72.02    1.080
   3  21  14    50.42    48.93    0.925
   3  21  18    48.55    47.67    0.957
   3  21  20    10.21     8.89    2.174
   3  22   1    85.07    84.71    0.930
   3  22   3   124.94   125.38    0.930
   3  22   5    73.15    73.07    1.013
   3  22   7    95.74    96.23    1.013
   3  22   9    54.69    52.03    0.880
   3  22  11    70.81    71.13    0.990
   3  22  13    55.14    54.32    0.893
   3  22  15    54.26    55.00    1.039
   3  22  17    53.22    52.45    0.941
   3  22  19    44.88    44.76    1.071
   3  23   2    65.51    67.63    1.046
   3  23   4    31.13    31.46    1.362
   3  23   6    57.98    58.28    0.897
   3  23  10    59.65    60.33    0.860
   3  23  12     8.91     9.07    2.953
   3  23  14    63.41    62.84    1.039
   3  23  16    10.49     9.94    2.596
   3  23  18    45.71    45.61    1.055
   3  24   5    11.34    12.25    2.710
   3  24   7    13.57    12.78    1.623
   3  24   9    15.03    10.66    1.444
   3  24  17    11.68     6.30    2.029
   3  25   2    64.61    64.49    0.860
   3  25   6    64.92    65.64    0.990
   3  25  10    65.87    64.85    1.039
   3  25  14    29.13    27.47    1.168
   3  26   1    75.80    78.54    0.941
   3  26   3    66.04    65.15    0.941
   3  26   5    62.50    62.27    1.039
   3  26   7    65.26    66.02    1.104
   3  26   9    75.35    74.69    0.860
   3  26  11    48.02    45.55    1.006
   3  26  13    63.29    63.32    0.941
   3  26  15    30.76    30.15    1.250
   3  27   2    57.12    54.61    1.055
   3  27   6    36.96    37.59    1.104
   3  27   8     8.97     7.22    2.645
   3  27  10    37.14    38.35    1.071
   3  28   1    18.59    18.21    1.525
   3  28   5     9.38     5.53    2.710
   3  29   2    30.34    31.74    1.250
   3  29   4    12.51     9.14    2.239
   3  29   6    52.76    52.30    1.055
   3  30   1    53.74    53.27    1.071
   4  -7  -1    52.71    54.53    0.601
   4  -7   1    54.12    54.53    0.601
   4  -6  -2   753.04   761.41    0.696
   4  -6   0  1002.57  1017.09    0.723
   4  -6   2   746.10   761.41    0.714
   4  -5  -3    19.71    20.45    0.828
   4  -5  -1    21.85    21.87    0.941
   4  -5   1    20.04    21.87    0.957
   4  -5   3    19.29    20.45    0.876
   4  -4  -4  1193.27  1188.32    0.709
   4  -4   0   302.62   309.90    0.738
   4  -4   4  1137.73  1188.32    0.709
   4  -3  -5    19.57    20.45    0.844
   4  -3  -1   112.55   110.15    0.504
   4  -3   1   112.30   110.15    0.520
   4  -3   5    22.66    20.45    0.730
   4  -2  -6   755.32   761.41    0.713
   4  -2  -2   709.72   712.68    0.691
   4  -2   0  1075.45  1070.03    0.713
   4  -2   2   708.24   712.68    0.689
   4  -2   6   754.67   761.41    0.695
   4  -1  -7    52.69    54.53    0.633
   4  -1  -5    22.56    21.87    0.876
   4  -1  -3   110.46   110.15    0.520
   4  -1   3   110.70   110.15    0.520
   4  -1   5    22.19    21.87    0.941
   4  -1   7    52.25    54.53    0.617
   4   0  -6  1020.79  1017.09    0.740
   4   0  -4   303.76   309.90    0.721
   4   0  -2  1051.30  1070.03    0.711
   4   0   0   938.81   943.21    0.682
   4   0   0   962.13   943.21    0.604
   4   0   2  1086.75  1070.03    0.712
   4   0   2  1095.97  1070.03    0.652
   4   0   4   301.97   309.90    0.722
   4   0   4   307.83   309.90    0.671
   4   0   6   986.40  1017.09    0.721
   4   0   6  1022.41  1017.09    0.792
   4   0   8   655.47   660.75    0.837
   4   0  10   724.86   736.27    0.905
   4   0  12   124.97   128.69    0.731
   4   0  14   523.20   527.55    1.057
   4   0  16   370.60   367.93    1.151
   4   0  18   353.19   356.72    1.267
   4   0  20    73.34    74.51    1.063
   4   0  22   290.16   287.72    1.232
   4   0  24   222.23   222.75    0.876
   4   0  24   221.99   222.75    0.815
   4   0  26   256.75   253.40    1.219
   4   0  28    62.63    60.52    0.941
   4   1  -7    52.07    54.53    0.617
   4   1  -5    22.06    21.87    0.876
   4   1  -3   111.29   110.15    0.504
   4   1   3   111.20   110.15    0.520
   4   1   3   113.05   110.15    0.466
   4   1   5    19.96    21.87    1.006
   4   1   5    20.03    21.87    0.913
   4   1   7    53.35    54.53    0.601
   4   1   7    53.31    54.53    0.648
   4   1   9    78.21    80.24    0.681
   4   1  11    33.53    34.71    0.930
   4   1  13     8.23     8.57    2.723
   4   1  25    10.86     7.93    2.045
   4   2  -6   748.12   761.41    0.712
   4   2  -2   707.33   712.68    0.691
   4   2   0  1082.64  1070.03    0.713
   4   2   0  1095.82  1070.03    0.652
   4   2   2   701.00   712.68    0.691
   4   2   2   713.18   712.68    0.654
   4   2   6   750.22   761.41    0.713
   4   2   6   763.31   761.41    0.782
   4   2   8   765.31   770.32    0.843
   4   2  10   562.95   559.78    0.928
   4   2  12    14.96    13.22    1.511
   4   2  14   444.03   445.73    1.088
   4   2  16   502.40   504.79    1.156
   4   2  18   301.65   301.75    1.166
   4   2  24   291.45   294.79    1.224
   4   2  26   201.29   200.79    0.894
   4   2  28    30.03    29.84    1.233
   4   2  30   139.39   138.29    0.958
   4   3  -5    19.20    20.45    0.844
   4   3  -1   111.60   110.15    0.520
   4   3   1   111.27   110.15    0.520
   4   3   1   113.45   110.15    0.466
   4   3   5    19.91    20.45    0.844
   4   3   5    19.66    20.45    0.913
   4   3   7    44.29    46.45    0.698
   4   3   9    42.81    44.11    0.764
   4   3  11    18.82    19.95    1.262
   4   3  13    27.81    29.32    1.163
   4   3  17    24.58    22.30    1.295
   4   3  19    10.05     1.69    2.574
   4   3  21    25.24    23.80    1.212
   4   3  23    33.83    31.46    1.245
   4   3  29    13.67     9.14    1.817
   4   4  -4  1211.84  1188.32    0.706
   4   4   0   299.25   309.90    0.738
   4   4   0   304.84   309.90    0.671
   4   4   4  1153.59  1188.32    0.707
   4   4   4  1213.11  1188.32    0.780
   4   4   8   103.52   106.66    0.632
   4   4  12   694.03   702.20    1.017
   4   4  16   100.26   103.62    0.880
   4   4  20   447.34   447.52    1.069
   4   4  24    38.28    37.66    1.201
   4   4  28   256.04   253.33    1.236
   4   5  -3    22.69    20.45    0.779
   4   5  -1    20.54    21.87    0.957
   4   5   1    22.11    21.87    0.941
   4   5   1    21.58    21.87    0.747
   4   5   3    20.36    20.45    0.795
   4   5   3    18.58    20.45    0.913
   4   5   7    73.72    76.04    0.615
   4   5  13    20.84    21.73    1.212
   4   5  15    21.90    21.83    1.196
   4   5  17    39.45    37.37    0.947
   4   5  21     9.38     9.86    2.707
   4   5  27    18.23    19.12    1.623
   4   6  -2   751.15   761.41    0.713
   4   6   0  1030.54  1017.09    0.738
   4   6   0  1039.22  1017.10    0.701
   4   6   2   747.32   761.41    0.713
   4   6   2   755.50   761.41    0.712
   4   6   6   622.02   616.91    0.765
   4   6   8   679.41   685.38    0.834
   4   6  10   486.07   486.23    0.890
   4   6  12    27.16    25.55    0.996
   4   6  14   366.34   365.70    1.034
   4   6  16   448.36   449.10    1.120
   4   6  18   290.25   290.41    1.232
   4   6  22   229.76   227.72    0.931
   4   6  24   272.08   270.40    1.334
   4   6  26   178.42   176.56    0.926
   4   6  28    26.82    25.88    1.136
   4   7  -1    52.02    54.53    0.617
   4   7   1    51.69    54.53    0.617
   4   7   1    52.24    54.53    0.615
   4   7   3    44.59    46.45    0.648
   4   7   5    72.90    76.04    0.615
   4   7   9     9.61     8.60    1.710
   4   7  11    53.63    56.12    0.814
   4   7  13    27.81    29.01    1.096
   4   7  17    26.80    25.12    1.279
   4   7  19     8.23     6.23    2.342
   4   7  25    11.48     8.20    2.385
   4   7  27    20.45    20.53    1.688
   4   7  29    14.95    15.09    2.142
   4   8   0   665.11   660.75    0.768
   4   8   2   767.15   770.32    0.775
   4   8   4   103.10   106.66    0.582
   4   8   6   676.06   685.38    0.834
   4   8   8   504.73   501.58    0.874
   4   8  10   624.17   623.47    0.945
   4   8  12   142.66   145.59    0.731
   4   8  14   468.69   467.48    1.071
   4   8  16   330.70   328.01    1.150
   4   8  18   375.88   375.43    1.284
   4   8  20   103.58   103.27    0.897
   4   8  22   290.68   289.31    1.082
   4   8  24   220.52   220.31    0.796
   4   8  26   216.57   214.72    1.072
   4   8  28    59.42    56.97    0.957
   4   9   1    76.66    80.24    0.631
   4   9   3    42.93    44.11    0.731
   4   9   5     8.74     5.14    1.760
   4   9   7    11.26     8.59    1.495
   4   9  11    26.27    28.08    1.113
   4   9  13    21.16    20.80    1.279
   4   9  15    17.62    17.55    1.461
   4   9  17    11.32    12.56    2.557
   4   9  19    26.83    27.12    1.229
   4   9  21    21.43    20.21    1.594
   4   9  23    12.19    12.32    2.142
   4   9  25    15.74    16.22    2.045
   4   9  27    10.65     8.68    2.548
   4  10   0   739.16   736.27    0.837
   4  10   2   564.38   559.78    0.827
   4  10   6   486.30   486.23    0.890
   4  10   8   625.51   623.47    0.945
   4  10  10   441.33   440.80    0.987
   4  10  14   310.13   308.91    1.116
   4  10  16   360.73   358.43    1.217
   4  10  18   255.19   253.57    1.065
   4  10  20    29.83    29.46    1.295
   4  10  22   207.43   206.06    0.892
   4  10  24   248.46   245.80    1.187
   4  10  26   168.44   164.43    0.828
   4  10  28     9.42     5.96    2.369
   4  11   1    33.65    34.71    0.847
   4  11   3    19.58    19.95    1.129
   4  11   7    56.25    56.12    0.797
   4  11   9    29.29    28.08    0.996
   4  11  13    29.33    30.34    1.179
   4  11  17    11.75    11.30    2.009
   4  11  23    14.13    13.31    1.785
   4  11  25    14.63    13.90    1.655
   4  11  27    10.80     7.41    2.418
   4  12   0   124.90   128.69    0.648
   4  12   2    13.90    13.22    1.445
   4  12   4   688.20   702.20    0.950
   4  12   6    29.30    25.55    0.980
   4  12   8   143.29   145.59    0.731
   4  12  12   568.27   573.28    1.125
   4  12  16    68.84    70.23    1.046
   4  12  18    14.59     7.87    1.710
   4  12  20   371.82   371.36    1.084
   4  12  24    31.81    29.93    1.298
   4  12  26    12.50     7.72    1.688
   4  13   3    28.04    29.32    0.996
   4  13   5    24.15    21.73    1.046
   4  13   7    27.90    29.01    1.096
   4  13   9    21.25    20.80    1.212
   4  13  11    28.93    30.34    1.179
   4  13  15    15.58    16.18    1.528
   4  13  17    14.52    12.91    1.760
   4  13  19    12.92    10.90    2.192
   4  13  21    20.08    19.81    1.671
   4  13  23    18.15    18.75    1.558
   4  13  25     9.11     8.10    2.743
   4  14   0   523.03   527.55    0.990
   4  14   2   447.58   445.73    0.987
   4  14   6   369.31   365.70    1.035
   4  14   8   465.79   467.48    1.071
   4  14  10   310.12   308.91    1.116
   4  14  14   273.62   270.98    1.015
   4  14  16   343.34   340.63    1.133
   4  14  18   246.99   245.52    0.932
   4  14  20    12.58    13.73    2.358
   4  14  22   193.67   192.40    0.877
   4  14  24   230.49   227.22    1.154
   4  14  26   144.69   141.07    0.893
   4  15   5    20.53    21.83    1.395
   4  15   7    10.14     2.00    1.976
   4  15   9    16.84    17.55    1.677
   4  15  11    12.15     9.82    2.209
   4  15  13    15.24    16.18    1.578
   4  15  19    24.42    24.72    1.534
   4  16   0   370.77   367.93    1.084
   4  16   2   504.17   504.79    1.072
   4  16   4    99.79   103.62    0.831
   4  16   6   448.20   449.10    1.120
   4  16   8   330.50   328.01    1.166
   4  16  10   359.52   358.43    1.234
   4  16  12    68.97    70.23    1.063
   4  16  14   339.51   340.63    1.133
   4  16  16   258.72   258.12    1.281
   4  16  18   288.75   288.02    1.240
   4  16  20    46.78    45.12    1.055
   4  16  22   231.73   228.26    1.073
   4  16  24   178.60   176.30    0.845
   4  17   1    12.93    12.53    1.760
   4  17   3    20.65    22.30    1.461
   4  17   5    39.51    37.36    1.030
   4  17   7    27.84    25.12    1.262
   4  17   9    11.13    12.56    2.607
   4  17  11    12.87    11.30    1.677
   4  17  13    14.11    12.91    1.777
   4  18   0   354.12   356.72    1.167
   4  18   2   302.31   301.75    1.166
   4  18   6   290.80   290.41    1.232
   4  18   8   375.95   375.43    1.284
   4  18  10   255.51   253.57    1.065
   4  18  12    13.81     7.87    1.993
   4  18  14   249.07   245.52    0.932
   4  18  16   288.93   288.02    1.240
   4  18  18   210.21   207.92    0.812
   4  18  20    25.20    25.05    1.396
   4  18  22   168.53   166.37    0.893
   4  19   9    27.59    27.12    1.212
   4  19  13    11.14    10.90    2.458
   4  19  15    23.42    24.72    1.451
   4  19  21    11.11     5.39    2.174
   4  20   0    74.18    74.51    0.830
   4  20   4   446.33   447.52    1.069
   4  20   8   104.31   103.27    0.880
   4  20  10    31.53    29.46    1.196
   4  20  12   371.05   371.36    1.084
   4  20  14    13.12    13.73    2.078
   4  20  16    46.98    45.12    1.006
   4  20  18    26.86    25.05    1.347
   4  20  20   247.96   242.77    1.219
   4  20  22    16.22    15.59    1.671
   4  21   3    23.05    23.80    1.461
   4  21   5    10.94     9.86    2.175
   4  21   7    10.18     7.13    2.474
   4  21   9    23.34    20.21    1.478
   4  21  11     9.34     6.80    2.242
   4  21  13    21.37    19.81    1.314
   4  21  15    12.14     9.24    1.850
   4  22   0   286.93   287.72    1.232
   4  22   2   242.29   237.22    0.882
   4  22   6   228.13   227.72    0.931
   4  22   8   289.22   289.31    1.082
   4  22  10   206.94   206.06    0.892
   4  22  14   194.76   192.40    0.877
   4  22  16   231.20   228.26    1.073
   4  22  18   170.29   166.37    0.877
   4  22  20    16.75    15.59    1.736
   4  23   3    31.42    31.46    1.362
   4  23   5    10.01     9.28    2.192
   4  23   9    14.25    12.32    1.671
   4  23  11    15.34    13.31    1.688
   4  23  13    20.83    18.75    1.509
   4  24   0   223.78   222.75    0.842
   4  24   0   223.85   222.75    0.815
   4  24   2   291.57   294.79    1.240
   4  24   4    39.67    37.66    1.122
   4  24   6   274.29   270.40    1.334
   4  24   8   222.61   220.31    0.796
   4  24  10   247.42   245.80    1.219
   4  24  12    29.74    29.93    1.477
   4  24  14   228.71   227.22    0.813
   4  24  16   173.72   176.30    0.845
   4  25   3     8.30     9.68    2.661
   4  25   7    11.02     8.20    2.142
   4  25   9    17.64    16.22    1.736
   4  25  11    16.00    13.91    1.477
   4  25  13     8.93     8.10    2.743
   4  26   0   256.88   253.40    1.171
   4  26   2   201.00   200.79    0.877
   4  26   6   175.50   176.56    0.942
   4  26   8   218.89   214.72    1.072
   4  26  10   164.95   164.43    0.861
   4  26  14   143.12   141.07    0.893
   4  27   1    10.84     5.91    2.337
   4  27   5    19.68    19.12    1.363
   4  27   7    21.63    20.53    1.542
   4  28   0    62.83    60.52    0.941
   4  28   2    29.26    29.84    1.298
   4  28   4   258.39   253.33    1.187
   4  28   6    23.94    25.88    1.347
   4  28   8    60.50    56.97    0.925
   4  29   7    13.24    15.09    2.304
   5  -6  -1   199.70   199.24    0.732
   5  -6   1   199.93   199.24    0.716
   5  -5  -2   257.84   259.37    0.685
   5  -5   2   260.95   259.37    0.685
   5  -4  -3    20.47    20.45    0.795
   5  -4  -1    21.70    21.87    0.941
   5  -4   1    21.71    21.87    0.909
   5  -4   3    19.01    20.45    0.828
   5  -3  -4    23.86    20.45    0.714
   5  -3  -2   273.18   273.59    0.768
   5  -3   2   271.82   273.59    0.768
   5  -3   4    20.33    20.45    0.779
   5  -2  -5   259.20   259.37    0.685
   5  -2  -3   272.32   273.59    0.768
   5  -2  -1   308.09   307.26    0.722
   5  -2   1   307.36   307.26    0.722
   5  -2   3   272.24   273.59    0.768
   5  -2   5   260.57   259.37    0.685
   5  -1  -6   198.84   199.24    0.732
   5  -1  -4    20.45    21.87    1.006
   5  -1  -2   306.18   307.26    0.722
   5  -1   2   305.98   307.26    0.722
   5  -1   4    21.06    21.87    0.957
   5  -1   6   200.29   199.24    0.732
   5   1  -6   199.69   199.24    0.732
   5   1  -4    22.17    21.87    0.957
   5   1  -2   303.36   307.26    0.722
   5   1   2   307.34   307.26    0.722
   5   1   2   311.93   307.26    0.638
   5   1   4    20.14    21.87    1.006
   5   1   4    21.98    21.87    0.797
   5   1   6   197.39   199.24    0.733
   5   1   6   201.77   199.24    0.783
   5   1   8    66.40    68.41    0.681
   5   1  10   197.42   197.27    0.915
   5   1  12    11.21    11.73    1.943
   5   1  14    96.63    92.03    0.797
   5   1  16    27.24    26.67    1.279
   5   1  18    82.96    80.48    0.880
   5   1  22    85.33    84.66    0.947
   5   1  24    18.01    18.55    1.699
   5   1  26    40.18    39.96    1.185
   5   2  -5   257.73   259.37    0.685
   5   2  -3   270.72   273.59    0.768
   5   2  -1   305.32   307.26    0.722
   5   2   1   305.23   307.26    0.722
   5   2   1   315.01   307.26    0.638
   5   2   3   274.93   273.59    0.768
   5   2   3   278.33   273.59    0.686
   5   2   5   259.88   259.37    0.685
   5   2   5   262.35   259.37    0.751
   5   2   7   127.21   125.59    0.582
   5   2   9   159.19   158.02    0.632
   5   2  11   140.41   141.52    0.698
   5   2  13    83.74    82.58    0.814
   5   2  15   108.59   108.68    0.864
   5   2  17    95.03    94.09    0.930
   5   2  19    76.28    75.95    0.997
   5   2  21    73.32    72.89    0.930
   5   2  23    59.93    61.37    1.113
   5   2  25    62.03    61.94    0.941
   5   2  27    41.29    41.80    0.941
   5   2  29    48.46    48.62    1.071
   5   3  -4    21.47    20.45    0.795
   5   3  -2   270.40   273.59    0.768
   5   3   2   273.71   273.58    0.768
   5   3   2   280.29   273.58    0.686
   5   3   4    20.49    20.45    0.779
   5   3   4    19.81    20.45    0.930
   5   3   6   132.45   128.51    0.582
   5   3   8    88.84    94.77    0.648
   5   3  10   170.88   168.69    0.682
   5   3  12    49.54    48.10    0.847
   5   3  14   137.19   134.98    0.798
   5   3  18    96.23    94.34    0.880
   5   3  20     9.77     6.53    2.242
   5   3  22    72.45    73.07    1.046
   5   3  24    13.76    12.25    2.126
   5   3  26    61.68    62.27    1.006
   5   4  -3    19.06    20.45    0.876
   5   4  -1    19.05    21.87    1.006
   5   4   1    21.29    21.87    0.941
   5   4   1    20.57    21.87    0.864
   5   4   3    21.23    20.45    0.730
   5   4   3    11.27    20.45    1.528
   5   4   7    72.80    76.04    0.681
   5   4  13    22.73    21.73    1.212
   5   4  15    21.03    21.83    1.428
   5   4  17    38.72    37.36    1.113
   5   4  21    16.00     9.86    1.461
   5   4  27    20.91    19.12    1.298
   5   5  -2   257.52   259.37    0.685
   5   5   2   259.51   259.37    0.685
   5   5   2   263.17   259.37    0.751
   5   5   6   209.77   209.84    0.849
   5   5  10   151.64   148.38    0.698
   5   5  14   110.66   107.06    0.847
   5   5  18    87.36    85.02    0.930
   5   5  22    55.99    55.38    1.113
   5   5  26    60.08    60.80    0.990
   5   6  -1   198.24   199.24    0.733
   5   6   1   199.49   199.24    0.733
   5   6   1   202.33   199.24    0.700
   5   6   3   132.90   128.51    0.532
   5   6   5   210.23   209.84    0.766
   5   6   7   216.41   216.79    0.816
   5   6   9   159.98   161.61    0.632
   5   6  11   143.90   142.23    0.698
   5   6  13   126.78   126.29    0.764
   5   6  15   106.68   107.88    0.797
   5   6  17    54.93    54.98    0.980
   5   6  19    68.14    69.26    0.864
   5   6  21    67.12    66.14    0.947
   5   6  23    49.63    50.08    1.105
   5   6  25    60.92    62.18    1.006
   5   6  27    67.46    66.54    0.893
   5   6  29    46.66    45.09    1.120
   5   7   2   128.21   125.59    0.532
   5   7   4    72.68    76.04    0.615
   5   7   6   218.77   216.79    0.816
   5   7   8    13.56    12.24    1.378
   5   7  10   119.71   119.13    0.681
   5   7  12    20.55    18.78    1.196
   5   7  14   119.22   118.54    0.798
   5   7  16    15.55    16.28    1.910
   5   7  18   100.43    99.14    0.947
   5   7  22    86.83    86.24    1.046
   5   7  26    60.63    59.82    1.104
   5   7  28    12.30    10.29    1.899
   5   8   1    67.14    68.41    0.615
   5   8   3    90.44    94.77    0.615
   5   8   7    12.29    12.24    1.428
   5   8   9    24.27    26.23    1.030
   5   8  11    42.44    42.56    0.880
   5   8  13    15.60    16.57    1.661
   5   8  15    24.96    24.86    1.295
   5   8  17    16.52    16.10    1.760
   5   8  27    12.34    11.82    2.158
   5   9   2   160.80   158.02    0.582
   5   9   6   162.17   161.62    0.632
   5   9   8    24.81    26.23    0.996
   5   9  10   108.59   107.34    0.748
   5   9  12    14.91    16.87    1.677
   5   9  14   131.26   129.94    0.831
   5   9  18    93.94    92.91    0.814
   5   9  20    15.78    18.56    1.943
   5   9  22    58.31    58.59    1.006
   5   9  24    22.71    22.56    1.347
   5   9  26    71.13    71.71    0.941
   5   9  28    13.68    12.54    2.126
   5  10   1   197.57   197.27    0.849
   5  10   3   169.05   168.69    0.632
   5  10   5   148.51   148.38    0.648
   5  10   7   119.26   119.13    0.698
   5  10   9   109.54   107.34    0.731
   5  10  11    97.60    99.20    0.814
   5  10  13   111.58   110.84    0.814
   5  10  15    94.92    96.09    0.930
   5  10  17   101.46    99.92    0.997
   5  10  19    91.37    91.26    0.897
   5  10  21    86.02    85.47    0.831
   5  10  23    54.53    54.95    0.974
   5  10  25    53.06    50.99    1.055
   5  10  27    39.26    38.02    1.120
   5  11   2   141.82   141.52    0.648
   5  11   6   142.82   142.23    0.698
   5  11   8    42.85    42.56    0.913
   5  11  10    99.99    99.20    0.797
   5  11  12    17.75    16.22    1.495
   5  11  14   126.68   124.18    0.864
   5  11  16    27.47    27.38    1.528
   5  11  18    84.78    84.36    0.880
   5  11  22    61.83    61.35    0.876
   5  11  24    11.86    11.13    2.321
   5  11  26    65.61    65.41    0.990
   5  12   1    12.70    11.73    1.544
   5  12   3    49.21    48.10    0.814
   5  12   7    17.77    18.78    1.428
   5  12   9    15.56    16.87    1.561
   5  12  11    18.80    16.22    1.395
   5  12  13    12.95    12.67    1.976
   5  12  15    25.52    27.57    1.461
   5  12  17    19.65    17.95    1.578
   5  12  19    20.08    19.88    1.760
   5  12  21    29.87    29.12    1.286
   5  12  23    11.25    10.35    2.077
   5  13   2    85.60    82.58    0.731
   5  13   4    20.16    21.73    1.212
   5  13   6   124.95   126.29    0.748
   5  13   8    14.82    16.57    1.611
   5  13  10   111.45   110.84    0.831
   5  13  12    12.39    12.66    2.026
   5  13  14    90.66    91.26    0.980
   5  13  16     9.62     9.22    2.391
   5  13  18   107.84   106.85    0.930
   5  13  20     9.61     3.15    2.540
   5  13  22    77.05    76.89    0.925
   5  13  26    67.74    66.83    0.990
   5  14   1    94.39    92.03    0.764
   5  14   3   136.62   134.98    0.748
   5  14   5   108.14   107.06    0.764
   5  14   7   119.24   118.54    0.814
   5  14   9   131.91   129.94    0.831
   5  14  11   125.18   124.18    0.864
   5  14  13    91.54    91.26    0.980
   5  14  15    92.77    93.64    0.831
   5  14  17    89.14    90.09    0.930
   5  14  19    67.01    67.59    0.897
   5  14  21    46.18    45.47    0.925
   5  14  23    75.77    74.21    0.990
   5  14  25    47.93    46.31    0.990
   5  15   2   108.74   108.68    0.764
   5  15   4    21.88    21.83    1.262
   5  15   6   106.68   107.88    0.814
   5  15   8    25.70    24.86    1.229
   5  15  10    97.05    96.10    0.914
   5  15  12    27.55    27.57    1.561
   5  15  14    93.07    93.64    0.864
   5  15  16    17.33    17.45    1.694
   5  15  18    70.27    68.80    0.880
   5  15  22    70.41    72.92    1.104
   5  16   1    26.23    26.67    1.163
   5  16   7    16.20    16.28    1.727
   5  16  11    25.68    27.38    1.445
   5  16  13    11.41     9.22    2.009
   5  16  15    15.36    17.45    1.959
   5  16  21     9.02     3.73    2.256
   5  16  23     9.54     9.19    2.661
   5  17   2    93.49    94.09    0.864
   5  17   4    38.47    37.37    1.046
   5  17   6    56.62    54.98    0.947
   5  17   8    16.11    16.10    1.943
   5  17  10   100.97    99.91    0.980
   5  17  12    17.99    17.95    1.810
   5  17  14    90.38    90.09    0.897
   5  17  18    79.65    79.97    0.860
   5  17  20     9.15     7.75    2.807
   5  17  22    66.19    64.67    0.925
   5  17  24    13.68    11.23    2.110
   5  18   1    81.87    80.48    0.914
   5  18   3    94.74    94.34    0.880
   5  18   5    85.88    85.02    0.930
   5  18   7    98.83    99.14    0.930
   5  18   9    93.57    92.91    0.814
   5  18  11    85.30    84.36    0.897
   5  18  13   106.59   106.85    0.947
   5  18  15    67.98    68.79    0.897
   5  18  17    78.46    79.98    0.877
   5  18  19    65.07    64.29    0.990
   5  18  21    63.81    64.28    0.925
   5  18  23    47.89    47.68    1.104
   5  19   2    74.25    75.95    1.030
   5  19   6    68.34    69.26    0.830
   5  19   8    12.04     8.65    2.126
   5  19  10    91.34    91.26    0.897
   5  19  12    20.67    19.89    1.511
   5  19  14    67.14    67.59    0.880
   5  19  18    64.28    64.29    0.974
   5  19  20    14.99    14.24    1.655
   5  19  22    71.56    72.63    1.006
   5  20   1    12.75     8.30    1.578
   5  20   9    18.95    18.56    1.644
   5  20  13    11.09     3.15    2.177
   5  20  19    18.07    14.24    1.363
   5  21   2    73.09    72.89    0.930
   5  21   4    13.89     9.86    1.827
   5  21   6    65.93    66.14    0.980
   5  21  10    84.97    85.47    0.847
   5  21  12    29.37    29.12    1.369
   5  21  14    46.86    45.47    0.974
   5  21  18    63.72    64.28    0.941
   5  22   1    86.33    84.66    0.980
   5  22   3    73.61    73.07    0.980
   5  22   5    55.92    55.38    1.063
   5  22   7    85.68    86.24    1.063
   5  22   9    58.39    58.58    1.039
   5  22  11    61.08    61.35    0.876
   5  22  13    76.88    76.89    0.893
   5  22  15    75.24    72.92    1.039
   5  22  17    64.84    64.67    0.958
   5  22  19    73.87    72.63    0.990
   5  23   2    61.72    61.37    1.079
   5  23   6    47.23    50.08    1.105
   5  23  10    54.52    54.95    0.925
   5  23  12     9.83    10.35    2.564
   5  23  14    73.85    74.21    1.039
   5  23  18    50.83    47.68    0.990
   5  24   1    19.07    18.55    1.517
   5  24   3    12.32    12.25    2.450
   5  24   9    22.65    22.56    1.282
   5  24  11    12.09    11.13    2.467
   5  25   2    61.64    61.93    0.909
   5  25   4     9.59     5.76    2.337
   5  25   6    62.37    62.18    0.990
   5  25  10    50.09    50.99    0.893
   5  25  12    11.76     8.81    2.110
   5  25  14    48.47    46.31    1.022
   5  26   1    40.81    39.96    1.039
   5  26   3    61.48    62.27    1.006
   5  26   5    59.26    60.80    1.071
   5  26   7    60.09    59.82    1.055
   5  26   9    72.13    71.72    0.893
   5  26  11    66.12    65.41    0.990
   5  26  13    68.32    66.83    0.958
   5  27   2    42.33    41.80    0.990
   5  27   4    17.99    19.12    1.412
   5  27   6    67.04    66.54    0.893
   5  27   8    10.70    11.82    2.548
   5  27  10    38.02    38.02    1.104
   5  27  12    10.38    10.02    2.613
   5  28   7    12.38    10.29    2.174
   5  28   9    11.84    12.54    2.532
   5  29   2    47.05    48.62    1.071
   5  29   6    46.44    45.09    1.120
   6  -5  -1   201.20   199.24    0.733
   6  -5   1   198.60   199.24    0.765
   6  -4  -2   747.16   761.41    0.712
   6  -4   0  1000.61  1017.10    0.720
   6  -4   2   743.88   761.41    0.714
   6  -3  -3   176.71   173.74    0.683
   6  -3  -1   149.97   148.52    0.667
   6  -3   1   149.93   148.52    0.634
   6  -3   3   174.97   173.75    0.683
   6  -2  -4   752.77   761.41    0.712
   6  -2   0    91.38    99.33    0.601
   6  -2   4   746.34   761.41    0.713
   6  -1  -5   200.07   199.24    0.732
   6  -1  -3   151.09   148.52    0.667
   6  -1  -1   349.53   350.45    0.772
   6  -1   1   351.01   350.45    0.772
   6  -1   3   149.76   148.52    0.667
   6  -1   5   197.76   199.24    0.733
   6   0  -4   990.25  1017.09    0.720
   6   0  -2    92.15    99.33    0.601
   6   0   2    90.12    99.33    0.601
   6   0   2    92.40    99.33    0.515
   6   0   4  1007.85  1017.10    0.722
   6   0   4  1021.58  1017.09    0.792
   6   0   6   184.94   190.79    0.799
   6   0  10   186.30   193.61    0.682
   6   0  12   568.80   571.14    1.010
   6   0  14   122.21   125.96    0.814
   6   0  16    29.21    28.82    1.163
   6   0  18    73.44    75.42    0.947
   6   0  20   326.55   323.71    1.066
   6   0  22    59.03    61.35    1.079
   6   0  24    15.53    13.63    1.699
   6   0  26    54.38    55.46    1.104
   6   0  28   231.13   226.05    0.878
   6   1  -5   198.23   199.24    0.716
   6   1  -3   147.79   148.52    0.602
   6   1  -1   351.34   350.45    0.772
   6   1   1   352.15   350.45    0.772
   6   1   1   357.25   350.45    0.689
   6   1   3   150.33   148.52    0.602
   6   1   3   150.51   148.52    0.732
   6   1   5   200.76   199.24    0.733
   6   1   5   202.80   199.24    0.783
   6   1   7   101.96    97.78    0.631
   6   1   9   181.35   181.52    0.649
   6   1  11   131.31   129.78    0.731
   6   1  13   113.22   113.52    0.798
   6   1  15   101.56   101.84    0.864
   6   1  17    99.77    99.86    0.980
   6   1  19   112.19   112.24    0.947
   6   1  21    98.00    99.12    0.897
   6   1  23    55.27    56.43    0.947
   6   1  25    47.29    46.65    0.974
   6   1  27    44.02    45.12    0.990
   6   1  29    44.57    44.58    1.055
   6   2  -4   752.79   761.41    0.713
   6   2   0    90.41    99.33    0.601
   6   2   0    93.64    99.33    0.532
   6   2   4   747.01   761.41    0.713
   6   2   4   756.94   761.41    0.782
   6   2   8   179.59   184.27    0.899
   6   2  10    49.69    52.22    0.797
   6   2  12   429.71   432.37    1.004
   6   2  14    24.86    25.04    1.262
   6   2  16   122.21   124.39    0.881
   6   2  18    14.42    19.10    2.092
   6   2  20   283.36   279.33    1.099
   6   2  24    78.06    78.53    1.055
   6   2  28   180.83   178.89    0.893
   6   3  -3   175.22   173.74    0.683
   6   3  -1   145.15   148.52    0.602
   6   3   1   148.39   148.52    0.602
   6   3   1   151.84   148.52    0.732
   6   3   3   174.30   173.74    0.683
   6   3   3   180.08   173.74    0.749
   6   3   5   132.44   128.51    0.582
   6   3   7   166.74   164.54    0.632
   6   3   9   162.04   159.74    0.649
   6   3  11   211.53   213.51    0.998
   6   3  13    96.82    94.54    0.814
   6   3  15   131.40   131.59    0.831
   6   3  17   105.41   104.21    0.930
   6   3  19    93.85    93.17    0.947
   6   3  21    89.47    90.40    0.930
   6   3  23    58.04    58.28    0.930
   6   3  25    65.47    65.64    0.941
   6   3  27    38.89    37.59    0.990
   6   3  29    55.11    52.30    1.022
   6   4  -2   746.13   761.41    0.713
   6   4   0   996.41  1017.09    0.723
   6   4   0  1028.24  1017.09    0.793
   6   4   2   748.25   761.41    0.714
   6   4   2   754.02   761.41    0.782
   6   4   6   614.78   616.91    0.867
   6   4   8   687.13   685.38    0.902
   6   4  10   492.29   486.23    0.974
   6   4  12    27.56    25.55    1.046
   6   4  14   366.54   365.70    1.118
   6   4  16   448.32   449.10    1.187
   6   4  18   291.56   290.41    1.265
   6   4  22   227.83   227.72    0.948
   6   4  24   268.74   270.40    1.334
   6   4  26   176.28   176.56    0.942
   6   4  28    26.53    25.88    1.217
   6   5  -1   200.33   199.24    0.733
   6   5   1   200.60   199.24    0.733
   6   5   1   201.59   199.24    0.783
   6   5   3   132.59   128.51    0.582
   6   5   5   211.05   209.84    0.849
   6   5   7   216.51   216.79    0.899
   6   5   9   161.87   161.62    0.698
   6   5  11   143.05   142.23    0.748
   6   5  13   125.47   126.29    0.814
   6   5  15   109.60   107.88    0.881
   6   5  17    53.66    54.98    1.063
   6   5  19    70.07    69.26    0.814
   6   5  21    66.28    66.14    0.997
   6   5  23    49.16    50.08    1.056
   6   5  25    63.77    62.18    0.941
   6   5  27    65.56    66.54    0.925
   6   5  29    45.87    45.09    1.104
   6   6   0   183.44   190.79    0.799
   6   6   4   617.78   616.91    0.833
   6   6   8   175.01   180.61    0.682
   6   6  12   418.80   414.37    1.086
   6   6  16    82.52    82.32    0.930
   6   6  20   281.09   280.59    1.132
   6   6  24    66.77    66.13    0.909
   6   6  28   165.39   165.64    0.877
   6   7   1   101.82    97.78    0.565
   6   7   3   166.29   164.54    0.798
   6   7   5   220.07   216.79    0.816
   6   7   7    92.35    90.55    0.648
   6   7   9   176.95   178.13    0.649
   6   7  11   123.25   122.61    0.731
   6   7  13   128.55   128.89    0.764
   6   7  15   114.18   115.89    0.831
   6   7  17   118.13   117.24    0.914
   6   7  19    73.34    71.27    0.864
   6   7  21    56.77    55.80    1.063
   6   7  23    83.10    82.36    0.957
   6   7  25    57.48    59.39    1.039
   6   7  27    45.72    45.63    1.071
   6   8   2   178.23   184.27    0.815
   6   8   4   683.20   685.38    0.834
   6   8   6   175.92   180.61    0.882
   6   8  10   114.63   118.26    0.731
   6   8  12   519.45   519.45    1.040
   6   8  14    96.03    98.96    0.831
   6   8  18    62.28    62.33    0.830
   6   8  20   343.20   341.40    1.233
   6   8  22    50.01    50.36    1.072
   6   8  24    17.82    18.05    1.704
   6   8  26    51.61    50.15    0.941
   6   8  28   210.49   206.14    0.894
   6   9   1   184.25   181.52    0.848
   6   9   3   159.67   159.75    0.615
   6   9   5   160.05   161.61    0.632
   6   9   7   175.50   178.13    0.682
   6   9   9    72.74    68.95    0.764
   6   9  11    81.87    80.35    0.797
   6   9  13   125.06   124.28    0.814
   6   9  15   123.56   122.34    0.864
   6   9  17    92.33    89.96    0.980
   6   9  19    77.32    76.47    0.930
   6   9  21    79.28    79.31    1.063
   6   9  23    49.76    48.97    0.990
   6   9  25    67.24    66.76    1.071
   6   9  27    42.50    43.28    1.055
   6  10   0   186.88   193.61    0.865
   6  10   2    49.88    52.22    0.731
   6  10   4   490.46   486.23    0.890
   6  10   8   114.65   118.26    0.748
   6  10  12   373.86   372.60    1.068
   6  10  14    29.16    29.46    1.163
   6  10  16    91.31    91.72    0.947
   6  10  18    12.43    11.38    1.877
   6  10  20   234.58   235.94    0.948
   6  10  24    60.44    58.97    1.039
   6  11   1   129.40   129.78    0.681
   6  11   3   213.56   213.51    0.915
   6  11   5   144.47   142.23    0.681
   6  11   7   123.55   122.61    0.731
   6  11   9    81.70    80.34    0.797
   6  11  11   108.76   107.23    0.814
   6  11  13    83.46    81.10    0.864
   6  11  15   104.67   103.44    0.930
   6  11  17   100.22   100.97    0.831
   6  11  19    63.28    63.15    1.046
   6  11  21    56.42    55.19    0.990
   6  11  23    67.18    67.65    0.974
   6  11  25    54.61    55.36    0.957
   6  11  27    33.17    32.74    1.201
   6  12   0   564.51   571.14    0.942
   6  12   2   432.46   432.37    0.937
   6  12   4    25.61    25.55    1.046
   6  12   6   414.21   414.37    1.003
   6  12   8   518.90   519.45    1.040
   6  12  10   371.85   372.60    1.068
   6  12  14   313.79   309.45    1.233
   6  12  16   355.20   355.19    1.067
   6  12  18   249.33   250.03    1.231
   6  12  20    25.60    27.88    1.345
   6  12  22   200.11   201.84    0.829
   6  12  24   245.13   242.88    1.073
   6  12  26   162.23   159.60    0.845
   6  13   1   113.77   113.52    0.731
   6  13   3    96.87    94.54    0.731
   6  13   5   127.46   126.29    0.748
   6  13   7   130.10   128.89    0.764
   6  13   9   124.65   124.28    0.798
   6  13  11    81.15    81.10    0.914
   6  13  13   131.16   130.97    0.930
   6  13  15    90.76    89.86    0.814
   6  13  17    76.02    76.17    0.947
   6  13  19    76.96    75.78    0.830
   6  13  21    50.45    50.05    0.941
   6  13  23    66.64    65.87    1.039
   6  13  25    40.02    39.78    1.055
   6  14   0   122.66   125.96    0.748
   6  14   2    23.88    25.04    1.212
   6  14   4   366.43   365.70    1.035
   6  14   8    97.85    98.96    0.814
   6  14  10    29.75    29.46    1.163
   6  14  12   312.65   309.45    1.233
   6  14  16    81.70    80.76    0.930
   6  14  20   221.80   220.37    1.105
   6  14  24    56.87    57.15    1.055
   6  15   1   101.15   101.84    0.814
   6  15   3   131.18   131.58    0.764
   6  15   5   108.18   107.88    0.797
   6  15   7   115.62   115.89    0.831
   6  15   9   121.24   122.34    0.864
   6  15  11   103.86   103.44    0.947
   6  15  13    89.83    89.86    0.814
   6  15  15    48.12    49.14    1.063
   6  15  17    60.47    59.12    1.079
   6  15  19    47.75    45.43    0.876
   6  15  21    43.87    44.02    1.104
   6  15  23    50.33    49.99    0.957
   6  15  25    40.80    40.58    1.071
   6  16   0    29.85    28.82    1.179
   6  16   2   120.92   124.39    0.798
   6  16   4   444.98   449.10    1.120
   6  16   6    81.06    82.32    0.914
   6  16  10    89.47    91.71    0.980
   6  16  12   355.14   355.19    1.067
   6  16  14    77.81    80.76    0.980
   6  16  18    88.10    89.22    1.039
   6  16  20   260.14   260.31    1.187
   6  16  22    62.46    61.18    0.876
   6  17   1   100.63    99.86    0.864
   6  17   3   104.19   104.21    0.880
   6  17   5    55.81    54.98    0.980
   6  17   7   116.03   117.24    0.930
   6  17   9    89.22    89.96    0.997
   6  17  11   100.18   100.97    0.831
   6  17  13    76.86    76.17    0.980
   6  17  15    61.14    59.12    1.063
   6  17  17    74.17    71.92    1.023
   6  17  19    58.43    58.31    0.941
   6  17  21    59.73    60.90    0.893
   6  17  23    40.80    41.06    1.104
   6  18   0    73.94    75.42    0.997
   6  18   2    18.00    19.10    1.793
   6  18   4   294.13   290.41    1.232
   6  18   8    62.24    62.33    0.864
   6  18  10    12.52    11.37    2.059
   6  18  12   247.53   250.03    1.231
   6  18  16    89.51    89.22    1.023
   6  18  20   176.63   176.80    0.780
   6  19   1   112.61   112.24    0.947
   6  19   3    95.04    93.17    0.947
   6  19   5    70.38    69.26    0.830
   6  19   7    72.89    71.27    0.880
   6  19   9    78.03    76.47    0.930
   6  19  11    63.09    63.15    1.063
   6  19  13    75.15    75.78    0.880
   6  19  15    45.96    45.43    0.974
   6  19  17    58.76    58.31    1.006
   6  19  19    75.88    73.57    0.828
   6  19  21    55.75    55.30    0.925
   6  20   0   323.39   323.71    1.050
   6  20   2   281.49   279.33    1.065
   6  20   6   282.66   280.59    1.132
   6  20   8   339.72   341.40    1.233
   6  20  10   236.75   235.94    0.948
   6  20  12    26.70    27.88    1.295
   6  20  14   219.18   220.37    0.796
   6  20  16   260.30   260.31    1.220
   6  20  18   175.37   176.80    0.780
   6  21   1    98.88    99.13    0.897
   6  21   3    89.74    90.40    0.930
   6  21   5    66.55    66.14    1.013
   6  21   7    54.76    55.80    1.079
   6  21   9    78.79    79.31    1.046
   6  21  11    55.49    55.19    1.105
   6  21  13    50.03    50.05    0.941
   6  21  15    45.00    44.02    1.087
   6  21  17    62.74    60.90    0.876
   6  21  19    57.99    55.30    0.893
   6  22   0    61.92    61.35    1.046
   6  22   4   228.97   227.72    0.931
   6  22   8    50.61    50.36    1.056
   6  22  10    12.10     5.69    1.785
   6  22  12   199.78   201.84    0.829
   6  22  16    62.11    61.18    0.925
   6  23   1    56.60    56.43    0.897
   6  23   3    57.56    58.28    0.880
   6  23   5    50.10    50.08    1.056
   6  23   7    82.75    82.36    0.990
   6  23   9    48.51    48.97    1.039
   6  23  11    65.73    67.65    0.990
   6  23  13    64.75    65.87    1.152
   6  23  15    52.88    49.99    0.957
   6  23  17    41.82    41.06    1.120
   6  24   0    12.22    13.63    2.532
   6  24   2    77.62    78.53    1.023
   6  24   4   269.23   270.40    1.090
   6  24   6    66.90    66.13    0.876
   6  24   8    19.74    18.05    1.444
   6  24  10    59.22    58.97    1.087
   6  24  12   243.99   242.88    1.073
   6  24  14    58.70    57.15    0.990
   6  24  16    14.70    10.35    1.753
   6  25   1    45.53    46.65    1.006
   6  25   3    66.47    65.64    0.941
   6  25   5    62.30    62.18    0.974
   6  25   7    57.97    59.39    1.039
   6  25   9    66.67    66.76    0.990
   6  25  11    55.60    55.36    0.957
   6  25  13    39.00    39.78    1.104
   6  25  15    40.02    40.58    1.168
   6  26   0    56.23    55.46    1.039
   6  26   4   176.12   176.56    0.926
   6  26   8    51.84    50.15    0.941
   6  26  12   161.70   159.60    0.877
   6  27   1    44.74    45.12    0.941
   6  27   3    37.96    37.59    1.039
   6  27   5    68.81    66.54    0.876
   6  27   7    46.74    45.63    1.055
   6  27   9    44.34    43.28    1.006
   6  27  11    31.71    32.74    1.201
   6  28   0   227.17   226.05    0.878
   6  28   2   177.96   178.89    0.893
   6  28   4    28.45    25.88    1.039
   6  28   6   166.73   165.64    0.845
   6  28   8   210.21   206.14    0.894
   6  29   1    43.16    44.58    1.104
   6  29   3    53.93    52.30    0.990
   6  29   5    47.05    45.09    1.185
   7  -4  -1    51.59    54.53    0.633
   7  -4   1    51.13    54.53    0.617
   7  -3  -2   121.72   118.70    0.520
   7  -3   2   119.00   118.70    0.552
   7  -2  -3   121.38   118.70    0.520
   7  -2  -1   186.74   185.70    0.683
   7  -2   1   185.74   185.70    0.683
   7  -2   3   120.16   118.70    0.552
   7  -1  -4    52.27    54.53    0.617
   7  -1  -2   183.86   185.70    0.716
   7  -1   2   186.15   185.70    0.683
   7  -1   4    52.26    54.53    0.617
   7   1  -4    53.30    54.53    0.601
   7   1  -2   183.33   185.70    0.683
   7   1   2   186.65   185.70    0.683
   7   1   2   190.45   185.70    0.749
   7   1   4    52.65    54.53    0.633
   7   1   4    51.67    54.53    0.648
   7   1   6   102.96    97.78    0.631
   7   1   8    32.62    31.77    0.897
   7   1  10   176.87   175.22    0.698
   7   1  14   129.31   127.84    0.847
   7   1  16    28.32    27.60    1.378
   7   1  18   113.38   111.62    0.881
   7   1  22    90.21    90.09    0.963
   7   1  24    13.16    13.90    1.866
   7   1  26    65.27    65.76    0.990
   7   2  -3   121.11   118.70    0.552
   7   2  -1   184.92   185.70    0.683
   7   2   1   183.97   185.70    0.683
   7   2   1   189.90   185.70    0.749
   7   2   3   120.21   118.70    0.552
   7   2   3   123.63   118.70    0.565
   7   2   5   125.96   125.59    0.615
   7   2   7   192.24   191.58    0.899
   7   2   9   128.00   124.40    0.681
   7   2  11   158.52   159.48    0.732
   7   2  13   130.81   131.04    0.798
   7   2  15   134.18   133.48    0.831
   7   2  17    98.36    96.86    0.930
   7   2  19   104.36   105.18    0.764
   7   2  21   101.62    99.74    0.880
   7   2  23    50.03    51.99    0.996
   7   2  25    59.57    61.51    0.974
   7   2  27    48.95    47.11    0.990
   7   2  29    42.20    40.63    1.136
   7   3  -2   121.45   118.70    0.552
   7   3   2   120.18   118.70    0.552
   7   3   2   124.55   118.70    0.565
   7   3   4    42.91    46.45    0.747
   7   3   6   166.83   164.54    0.615
   7   3   8    16.96    19.76    1.262
   7   3  10   146.04   144.95    0.731
   7   3  12    53.10    52.82    0.913
   7   3  14   128.87   127.68    0.847
   7   3  16    23.61    24.14    1.461
   7   3  18   117.58   115.57    0.947
   7   3  22    96.51    96.23    1.013
   7   3  24    10.90    12.78    2.191
   7   3  26    67.20    66.02    1.055
   7   4  -1    52.50    54.53    0.617
   7   4   1    52.39    54.53    0.617
   7   4   1    53.41    54.53    0.648
   7   4   3    43.75    46.45    0.698
   7   4   5    72.04    76.04    0.648
   7   4  11    54.09    56.12    0.864
   7   4  13    27.83    29.01    1.163
   7   4  17    26.22    25.12    1.329
   7   4  21    10.71     7.13    2.358
   7   4  25    11.14     8.20    2.288
   7   4  27    22.33    20.53    1.331
   7   4  29    10.95    15.09    2.321
   7   5   2   129.32   125.59    0.615
   7   5   4    73.38    76.04    0.648
   7   5   6   217.47   216.79    0.899
   7   5   8    12.01    12.24    1.777
   7   5  10   120.18   119.13    0.748
   7   5  12    17.38    18.78    1.511
   7   5  14   119.53   118.54    0.864
   7   5  16    19.55    16.28    1.445
   7   5  18   100.04    99.14    0.997
   7   5  22    87.37    86.24    1.063
   7   5  26    60.76    59.82    1.104
   7   5  28     8.79    10.29    2.775
   7   6   1   101.39    97.78    0.631
   7   6   3   165.83   164.54    0.615
   7   6   5   219.32   216.79    0.899
   7   6   7    91.11    90.55    0.731
   7   6   9   177.30   178.13    0.732
   7   6  11   123.78   122.61    0.764
   7   6  13   130.42   128.89    0.847
   7   6  15   115.20   115.89    0.914
   7   6  17   115.92   117.24    0.914
   7   6  19    74.02    71.27    0.864
   7   6  21    57.30    55.80    1.063
   7   6  23    82.30    82.36    1.055
   7   6  25    57.85    59.39    1.006
   7   6  27    44.76    45.63    1.104
   7   7   2   194.44   191.58    0.865
   7   7   6    93.68    90.55    0.698
   7   7  10   122.55   121.22    0.764
   7   7  14   154.92   154.94    0.864
   7   7  18   100.80    99.72    0.781
   7   7  22    49.41    49.24    0.996
   7   7  26    83.77    84.19    0.860
   7   8   1    31.36    31.77    0.814
   7   8   3    17.44    19.76    1.162
   7   8   5    10.32    12.24    1.827
   7   8   9    22.17    23.08    1.262
   7   8  11    26.24    26.53    1.113
   7   8  13    31.87    33.89    1.113
   7   8  15    24.83    22.13    1.262
   7   8  17    10.90     8.76    2.524
   7   8  19    14.95    15.33    1.644
   7   8  23    13.63    12.25    1.688
   7   9   2   125.70   124.40    0.632
   7   9   4     8.08     8.60    2.142
   7   9   6   177.16   178.13    0.682
   7   9   8    25.21    23.08    1.030
   7   9  10   141.46   140.08    0.731
   7   9  12    28.45    29.02    1.096
   7   9  14    76.09    76.24    0.914
   7   9  16    17.63    15.41    1.744
   7   9  18    89.28    89.78    0.864
   7   9  22    89.67    88.74    1.039
   7   9  26    45.24    43.86    1.039
   7  10   1   176.56   175.22    0.632
   7  10   3   144.01   144.95    0.648
   7  10   5   120.65   119.13    0.681
   7  10   7   123.32   121.22    0.731
   7  10   9   139.41   140.08    0.748
   7  10  11   125.72   124.86    0.798
   7  10  13    92.13    92.17    0.880
   7  10  15    92.02    91.74    0.947
   7  10  17    85.70    86.11    0.831
   7  10  19    88.69    90.70    0.947
   7  10  21    65.76    66.02    0.990
   7  10  23    65.63    66.00    0.925
   7  10  25    37.63    37.22    1.039
   7  10  27    44.60    43.79    1.071
   7  11   2   159.79   159.48    0.682
   7  11   4    53.90    56.12    0.797
   7  11   6   124.89   122.61    0.731
   7  11   8    24.54    26.53    1.196
   7  11  10   127.20   124.86    0.764
   7  11  12    14.72    12.45    1.744
   7  11  14    94.51    93.99    0.930
   7  11  16    25.74    26.67    1.129
   7  11  18    78.14    76.34    0.930
   7  11  20     9.95     4.78    2.192
   7  11  22    58.56    59.22    0.941
   7  11  26    54.18    52.08    0.941
   7  12   3    51.87    52.82    0.847
   7  12   5    19.08    18.78    1.212
   7  12   9    28.49    29.02    1.146
   7  12  11    11.52    12.45    2.142
   7  12  13    36.19    35.32    1.113
   7  12  19    16.98    14.84    1.877
   7  12  21     9.88    10.88    2.450
   7  13   2   131.95   131.04    0.731
   7  13   4    31.09    29.01    0.963
   7  13   6   130.26   128.89    0.764
   7  13   8    33.53    33.89    1.030
   7  13  10    92.73    92.16    0.831
   7  13  12    34.31    35.32    1.179
   7  13  14   105.69   104.62    0.781
   7  13  16    13.82    12.70    1.860
   7  13  18    65.41    64.34    1.063
   7  13  22    61.63    61.80    1.006
   7  13  24    10.45     6.78    2.110
   7  13  26    45.72    44.95    1.071
   7  14   1   129.47   127.84    0.748
   7  14   3   129.42   127.68    0.764
   7  14   5   119.92   118.54    0.798
   7  14   7   156.92   154.94    0.798
   7  14   9    78.09    76.24    0.914
   7  14  11    95.26    94.00    0.930
   7  14  13   106.06   104.62    0.997
   7  14  15    78.71    76.98    0.880
   7  14  17    60.36    60.23    1.063
   7  14  19    53.58    53.94    1.006
   7  14  21    69.72    71.54    0.941
   7  14  23    26.97    27.34    1.185
   7  14  25    58.09    59.38    1.055
   7  15   2   132.02   133.48    0.814
   7  15   4     9.36     2.00    2.707
   7  15   6   116.72   115.89    0.814
   7  15   8    18.54    22.13    1.860
   7  15  10    91.07    91.74    0.947
   7  15  12    10.20     9.89    2.142
   7  15  14    75.61    76.98    0.897
   7  15  16    13.38    12.10    1.877
   7  15  18    67.32    66.96    1.006
   7  15  22    30.92    30.65    1.039
   7  15  24    17.32     8.10    0.811
   7  16   1    27.82    27.60    1.212
   7  16   3    24.86    24.14    1.262
   7  16   5    15.51    16.28    1.694
   7  16   9    14.41    15.41    1.877
   7  16  11    27.20    26.67    1.129
   7  16  13    13.32    12.70    1.943
   7  16  15    10.40    12.10    2.939
   7  16  17    10.22    11.80    2.589
   7  16  21    10.55     1.88    2.499
   7  17   2    99.05    96.86    0.880
   7  17   4    24.88    25.12    1.378
   7  17   6   115.91   117.24    0.930
   7  17  10    85.72    86.11    0.831
   7  17  16    15.25    11.80    1.864
   7  17  16    17.46    11.80    1.495
   7  17  18    54.01    56.16    1.006
   7  17  20    13.19    13.72    2.158
   7  17  22    59.84    59.23    1.006
   7  18   1   112.08   111.62    0.914
   7  18   3   116.38   115.57    0.930
   7  18   5    98.99    99.14    0.980
   7  18   7   100.69    99.72    0.781
   7  18   9    89.15    89.78    0.864
   7  18  11    77.95    76.33    0.947
   7  18  13    66.76    64.34    0.997
   7  18  15    68.24    66.96    0.957
   7  18  17    55.95    56.16    0.974
   7  18  19    56.09    52.93    1.039
   7  18  21    32.04    32.28    1.136
   7  18  23    60.45    59.07    1.006
   7  19   2   104.80   105.18    0.781
   7  19   6    73.07    71.27    0.880
   7  19   8    16.59    15.33    1.644
   7  19  10    89.06    90.71    0.947
   7  19  12    16.78    14.84    1.893
   7  19  14    52.94    53.94    1.072
   7  19  18    52.17    52.93    1.120
   7  19  20    12.51    13.50    1.801
   7  19  22    45.23    42.68    1.104
   7  20   1     8.62     4.42    2.441
   7  20   3    10.11     4.51    2.109
   7  20  11     9.19     4.78    2.109
   7  20  17    13.10    13.72    2.353
   7  20  19    13.59    13.50    1.817
   7  21   2    99.21    99.73    0.930
   7  21   4     9.23     7.13    2.657
   7  21   6    56.27    55.80    1.046
   7  21  10    63.77    66.02    0.990
   7  21  12     9.09    10.88    2.434
   7  21  14    70.51    71.55    0.990
   7  21  18    33.98    32.28    1.136
   7  22   1    89.53    90.09    1.013
   7  22   3    94.70    96.23    1.013
   7  22   5    86.38    86.24    1.046
   7  22   7    48.92    49.24    0.947
   7  22   9    90.01    88.74    0.940
   7  22  11    59.56    59.22    0.909
   7  22  13    61.73    61.80    0.990
   7  22  15    30.15    30.65    1.152
   7  22  17    57.66    59.23    1.039
   7  22  19    45.01    42.69    1.120
   7  23   2    52.65    51.99    0.897
   7  23   6    82.13    82.36    1.039
   7  23   8    11.13    12.25    2.158
   7  23  10    63.47    66.00    0.974
   7  23  14    24.35    27.34    1.412
   7  23  18    59.39    59.07    1.022
   7  24   1    15.92    13.90    1.558
   7  24   3    13.94    12.78    1.817
   7  24   5     9.18     7.54    2.418
   7  24   9     9.43     7.25    2.613
   7  25   2    59.77    61.51    0.941
   7  25   6    57.43    59.39    1.087
   7  25  10    37.91    37.22    0.990
   7  25  12     9.72     8.02    2.694
   7  25  14    58.58    59.38    1.104
   7  26   1    65.05    65.76    1.071
   7  26   3    66.14    66.02    1.006
   7  26   5    60.09    59.82    1.120
   7  26   7    82.79    84.19    0.877
   7  26   9    42.05    43.86    1.120
   7  26  11    51.74    52.08    0.990
   7  26  13    47.36    44.95    1.104
   7  27   2    45.63    47.11    1.071
   7  27   4    21.56    20.53    1.331
   7  27   6    46.87    45.63    1.006
   7  27   8    15.78    11.27    1.461
   7  27  10    43.42    43.79    1.120
   7  28   3     9.95     3.01    2.759
   7  28   5    10.26    10.29    2.045
   7  29   2    40.34    40.63    1.201
   7  29   4    16.95    15.09    1.720
   8   0   0  1491.72  1506.93    0.848
   8   0   0  1564.62  1506.93    0.908
   8   0   2    76.51    77.04    0.615
   8   0   4   662.09   660.75    0.837
   8   0   8  1187.50  1192.62    0.978
   8   0  10    32.31    32.88    0.963
   8   0  12   412.70   407.89    1.053
   8   0  14    39.55    39.45    1.079
   8   0  16   790.71   793.11    1.236
   8   0  18    16.06    15.97    1.976
   8   0  20   242.31   240.72    1.131
   8   0  24   484.12   484.85    1.095
   8   0  26     9.78     4.37    2.515
   8   0  28   131.06   127.96    0.844
   8   1   3    14.88    14.54    1.196
   8   1   5    65.94    68.41    0.681
   8   1   7    32.38    31.77    0.897
   8   1   9    56.29    56.56    0.747
   8   1  11    20.17    21.68    1.329
   8   1  13    13.31    12.39    1.611
   8   1  15    46.48    48.88    1.030
   8   1  17    11.35    14.28    2.541
   8   1  21    15.19    16.22    1.943
   8   1  23    12.21     9.67    2.045
   8   1  25    22.51    22.61    1.509
   8   1  27    15.86    12.80    1.542
   8   1  29    14.03    12.56    2.077
   8   2   0    76.66    77.04    0.615
   8   2   2   124.67   129.18    0.582
   8   2   4   762.33   770.32    0.845
   8   2   6   177.35   184.27    0.899
   8   2  10   124.73   130.09    0.748
   8   2  12   547.34   551.99    1.058
   8   2  14   133.80   139.27    0.864
   8   2  16    21.16    21.28    1.627
   8   2  18    85.17    85.78    0.997
   8   2  20   360.30   364.15    1.134
   8   2  22    65.91    64.05    1.079
   8   2  24    26.14    27.98    1.282
   8   2  26    54.05    53.69    1.168
   8   2  28   217.69   215.04    0.829
   8   3   1    15.85    14.54    1.129
   8   3   5    91.65    94.77    0.648
   8   3   7    17.96    19.76    1.262
   8   3   9    12.36    12.34    1.710
   8   3  13    29.52    27.93    1.212
   8   3  15    12.26    11.65    2.043
   8   3  17    25.89    24.24    1.229
   8   3  19    24.17    21.93    1.212
   8   3  21    18.94    22.49    1.827
   8   4   0   663.73   660.75    0.837
   8   4   2   760.96   770.31    0.845
   8   4   4   101.72   106.66    0.648
   8   4   6   686.61   685.38    0.902
   8   4   8   503.37   501.58    0.975
   8   4  10   616.70   623.47    1.012
   8   4  12   142.26   145.59    0.798
   8   4  14   465.45   467.48    1.171
   8   4  16   331.89   328.01    1.233
   8   4  18   378.97   375.43    1.284
   8   4  20   102.01   103.27    0.897
   8   4  22   288.95   289.31    1.066
   8   4  24   220.71   220.31    0.813
   8   4  26   217.92   214.72    1.072
   8   4  28    57.74    56.97    1.006
   8   5   1    67.04    68.41    0.681
   8   5   3    90.54    94.77    0.648
   8   5   7    11.10    12.24    1.843
   8   5   9    24.01    26.23    1.146
   8   5  11    42.21    42.56    0.996
   8   5  13    15.68    16.57    1.578
   8   5  15    24.06    24.86    1.461
   8   5  17    17.07    16.10    1.760
   8   5  19     8.71     8.65    2.557
   8   5  25     9.73     4.31    2.499
   8   5  27    11.87    11.82    2.077
   8   6   2   177.26   184.27    0.632
   8   6   4   678.84   685.38    0.902
   8   6   6   178.77   180.61    0.682
   8   6  10   113.58   118.26    0.798
   8   6  12   514.48   519.45    1.107
   8   6  14    96.43    98.96    0.880
   8   6  18    60.03    62.33    0.897
   8   6  20   338.67   341.40    1.233
   8   6  22    48.27    50.36    1.072
   8   6  24    17.59    18.05    1.753
   8   6  26    52.78    50.15    0.860
   8   6  28   211.17   206.14    0.894
   8   7   1    31.91    31.77    0.897
   8   7   3    18.20    19.76    1.245
   8   7   5    13.88    12.24    1.544
   8   7   9    23.36    23.08    1.196
   8   7  11    27.49    26.53    1.113
   8   7  13    32.97    33.89    1.163
   8   7  15    21.37    22.13    1.611
   8   7  19    15.65    15.33    1.710
   8   7  23    13.07    12.25    1.801
   8   7  27    13.43    11.27    1.834
   8   8   0  1206.99  1192.62    0.977
   8   8   4   494.65   501.58    0.975
   8   8   8  1011.33  1011.76    1.071
   8   8  12   366.91   364.60    1.168
   8   8  16   700.08   696.80    1.247
   8   8  20   227.51   225.95    0.898
   8   8  24   438.56   440.37    1.224
   8   9   1    54.09    56.56    0.731
   8   9   3    14.36    12.34    1.329
   8   9   5    24.00    26.23    1.113
   8   9   7    22.88    23.08    1.146
   8   9  11    11.18    10.26    1.976
   8   9  15    20.32    20.14    1.461
   8   9  17     9.07     3.54    2.474
   8   9  19    30.77    29.86    1.179
   8   9  21    26.58    26.26    1.286
   8   9  21    26.79    26.26    1.196
   8   9  23    11.24     8.87    2.321
   8   9  25    19.61    16.05    1.233
   8  10   0    31.01    32.88    0.930
   8  10   2   125.83   130.09    0.681
   8  10   4   625.66   623.47    0.945
   8  10   6   117.14   118.26    0.731
   8  10  10   114.59   115.07    0.798
   8  10  12   427.05   427.40    1.119
   8  10  14    96.02    98.11    0.914
   8  10  16    25.26    24.47    1.179
   8  10  18    84.16    85.12    0.930
   8  10  20   281.74   279.49    1.082
   8  10  22    61.19    59.21    0.876
   8  10  24    18.74    14.66    1.688
   8  10  26    38.96    38.62    0.941
   8  11   1    21.75    21.68    1.096
   8  11   3     8.71     6.06    2.258
   8  11   5    44.14    42.56    0.864
   8  11   7    26.45    26.53    1.113
   8  11   9     9.73    10.26    2.209
   8  11  15     8.56     5.99    2.458
   8  11  17    21.37    21.63    1.411
   8  11  19    28.88    27.52    1.279
   8  11  21     8.79     4.12    2.450
   8  11  23    14.47    16.08    2.093
   8  11  25    21.40    19.37    1.347
   8  12   0   406.57   407.89    0.986
   8  12   2   548.82   551.99    0.991
   8  12   4   141.59   145.59    0.731
   8  12   6   517.84   519.45    1.039
   8  12   8   368.68   364.60    1.084
   8  12  10   426.42   427.40    1.119
   8  12  12    92.52    93.56    0.914
   8  12  14   383.70   380.41    1.284
   8  12  16   262.34   262.36    1.132
   8  12  18   304.65   302.08    1.282
   8  12  20    62.65    62.77    1.039
   8  12  22   240.73   241.37    0.862
   8  12  24   179.12   178.93    0.828
   8  12  26   198.69   192.69    0.893
   8  13   1    12.85    12.39    1.727
   8  13   3    27.31    27.92    1.113
   8  13   5    16.77    16.57    1.561
   8  13   7    33.49    33.89    1.096
   8  13  15    27.37    25.77    1.212
   8  13  17    20.71    22.77    1.661
   8  14   0    39.67    39.45    0.963
   8  14   2   135.48   139.27    0.764
   8  14   4   466.20   467.48    1.071
   8  14   6    96.92    98.96    0.814
   8  14  10    97.19    98.11    0.914
   8  14  12   383.00   380.41    1.284
   8  14  14    53.56    55.87    0.980
   8  14  16    12.52     9.07    2.308
   8  14  18    59.17    57.63    1.039
   8  14  20   256.37   254.65    1.155
   8  14  22    44.47    44.60    1.217
   8  15   1    46.24    48.87    1.030
   8  15   5    24.44    24.86    1.279
   8  15   7    23.42    22.13    1.329
   8  15   9    18.75    20.15    1.694
   8  15  13    27.70    25.77    1.179
   8  15  17    16.99    16.15    1.644
   8  16   0   781.47   793.11    1.135
   8  16   2    22.08    21.28    1.295
   8  16   4   328.74   328.01    1.150
   8  16   8   695.69   696.80    1.247
   8  16  10    24.57    24.47    1.212
   8  16  12   262.71   262.36    1.115
   8  16  16   491.80   489.64    1.087
   8  16  20   176.69   176.78    0.926
   8  16  22     8.98     1.56    2.061
   8  16  24   347.05   343.40    1.254
   8  17   1    10.22    14.28    2.507
   8  17   3    24.40    24.24    1.378
   8  17   5    17.63    16.10    1.578
   8  17  11    22.59    21.63    1.312
   8  17  13    22.33    22.77    1.594
   8  17  15    15.52    16.15    1.644
   8  17  19     9.36    12.41    3.018
   8  17  21    17.79    15.43    1.542
   8  18   0    19.24    15.97    1.478
   8  18   2    82.69    85.78    0.997
   8  18   4   377.48   375.43    1.284
   8  18   6    60.84    62.33    0.864
   8  18  10    84.60    85.12    0.930
   8  18  12   305.12   302.08    1.282
   8  18  14    60.77    57.63    0.957
   8  18  18    65.15    62.62    1.006
   8  18  20   210.63   210.52    0.812
   8  18  22    48.39    45.23    1.071
   8  19   3    22.80    21.94    1.411
   8  19   5     9.48     8.66    2.391
   8  19   7    15.59    15.33    1.926
   8  19   9    29.21    29.86    1.279
   8  19  11    26.82    27.52    1.544
   8  20   0   240.64   240.72    1.131
   8  20   2   360.95   364.15    1.134
   8  20   4   103.52   103.27    0.880
   8  20   6   342.40   341.40    1.233
   8  20   8   226.96   225.95    0.931
   8  20  10   281.54   279.50    1.082
   8  20  12    63.39    62.77    1.104
   8  20  14   252.17   254.65    1.154
   8  20  16   175.29   176.78    0.942
   8  20  18   211.44   210.52    0.812
   8  20  20    44.58    43.36    1.071
   8  21   1    16.61    16.22    1.777
   8  21   3    21.94    22.49    1.478
   8  21   5     9.86     6.76    2.491
   8  21   9    26.09    26.26    1.303
   8  21  13    10.29     8.24    2.337
   8  21  15    10.15     9.47    2.694
   8  21  17    18.39    15.43    1.477
   8  21  19    13.39     9.47    1.720
   8  22   2    63.37    64.05    1.063
   8  22   4   289.55   289.31    1.082
   8  22   6    49.54    50.36    1.056
   8  22  10    58.48    59.21    0.941
   8  22  12   239.07   241.37    0.878
   8  22  14    45.13    44.60    1.168
   8  22  18    49.66    45.23    1.022
   8  23   1    10.29     9.67    2.589
   8  23   7    14.68    12.25    1.720
   8  23   9    12.43     8.87    1.980
   8  23  11    16.76    16.08    1.671
   8  23  13    11.95     5.67    1.655
   8  24   0   476.93   484.85    1.112
   8  24   2    27.27    27.98    1.282
   8  24   4   215.97   220.31    0.813
   8  24   6    18.63    18.05    1.558
   8  24   8   432.98   440.37    1.241
   8  24  10    15.65    14.66    1.817
   8  24  12   177.68   178.93    0.828
   8  24  16   350.24   343.40    1.286
   8  25   1    25.66    22.62    1.217
   8  25   9    16.30    16.05    1.525
   8  25  11    18.86    19.37    1.428
   8  25  13    11.68     9.61    1.931
   8  26   2    55.31    53.69    1.071
   8  26   4   220.80   214.72    1.072
   8  26   6    52.87    50.15    0.893
   8  26  10    40.85    38.62    1.006
   8  26  12   198.52   192.69    0.893
   8  27   1    12.74    12.80    1.817
   8  27   5    13.48    11.82    1.866
   8  27   9    12.68     2.81    1.947
   8  28   0   130.10   127.96    0.844
   8  28   2   218.54   215.04    0.829
   8  28   4    58.61    56.97    1.022
   8  28   6   211.45   206.14    0.894
   9   1   2   159.27   158.43    0.582
   9   1   4    77.18    80.24    0.648
   9   1   6   180.76   181.52    0.649
   9   1   8    55.03    56.56    0.797
   9   1  10   136.39   136.96    0.748
   9   1  12    17.17    19.73    1.578
   9   1  14   113.39   111.32    0.864
   9   1  16    12.72    11.03    2.026
   9   1  18    90.99    90.70    1.013
   9   1  20    10.79    11.54    2.292
   9   1  22    85.00    84.79    0.831
   9   1  24    10.12    12.83    2.564
   9   1  26    52.11    52.08    0.876
   9   1  28    18.89    15.98    1.428
   9   2   1   159.36   158.43    0.615
   9   2   3   183.73   181.32    0.865
   9   2   5   158.86   158.02    0.632
   9   2   7   126.57   124.40    0.681
   9   2   9   179.45   178.60    0.732
   9   2  11   145.71   144.69    0.765
   9   2  13   109.61   107.86    0.864
   9   2  15    90.02    88.68    0.930
   9   2  17    97.12    95.55    0.930
   9   2  19    79.80    78.25    0.831
   9   2  21    61.66    60.38    1.046
   9   2  23    70.66    71.73    1.104
   9   2  25    47.38    46.19    1.120
   9   2  27    47.39    47.45    1.104
   9   3   2   180.60   181.32    0.865
   9   3   4    44.53    44.11    0.764
   9   3   6   160.40   159.75    0.682
   9   3   8     8.60    12.34    2.408
   9   3  10   120.41   118.74    0.748
   9   3  12    29.77    30.10    1.113
   9   3  14   130.37   130.54    0.864
   9   3  16    20.06    22.26    1.561
   9   3  18    98.10    96.59    0.764
   9   3  22    52.88    52.03    0.930
   9   3  24    10.52    10.66    2.402
   9   3  26    73.22    74.69    0.860
   9   4   1    78.50    80.24    0.681
   9   4   3    42.31    44.11    0.797
   9   4   7    10.82     8.60    1.827
   9   4  11    28.27    28.08    1.046
   9   4  13    21.54    20.80    1.378
   9   4  15    16.09    17.55    1.810
   9   4  17    15.43    12.56    1.644
   9   4  19    26.84    27.12    1.212
   9   4  21    18.52    20.21    1.877
   9   4  23    13.05    12.32    1.817
   9   4  25    15.76    16.22    2.093
   9   5   2   158.88   158.02    0.632
   9   5   6   163.30   161.61    0.682
   9   5   8    23.93    26.23    1.163
   9   5  10   107.77   107.34    0.798
   9   5  12    12.56    16.87    2.126
   9   5  14   130.96   129.94    0.864
   9   5  18    94.18    92.91    0.814
   9   5  20    18.78    18.56    1.578
   9   5  22    59.57    58.58    1.006
   9   5  24    28.37    22.56    1.233
   9   5  26    75.44    71.72    0.860
   9   5  28    11.34    12.54    2.288
   9   6   1   183.91   181.52    0.649
   9   6   3   159.52   159.74    0.682
   9   6   5   161.93   161.62    0.698
   9   6   7   175.59   178.13    0.732
   9   6   9    73.72    68.95    0.814
   9   6  11    80.19    80.34    0.864
   9   6  13   126.00   124.28    0.864
   9   6  15   120.55   122.34    0.930
   9   6  17    91.07    89.96    0.930
   9   6  19    76.38    76.47    0.897
   9   6  21    80.37    79.31    1.046
   9   6  23    49.57    48.97    0.925
   9   6  25    64.74    66.76    1.055
   9   6  27    42.36    43.28    1.022
   9   7   2   124.95   124.40    0.681
   9   7   6   178.94   178.13    0.732
   9   7   8    22.22    23.08    1.279
   9   7  10   141.01   140.08    0.814
   9   7  12    30.04    29.02    1.196
   9   7  14    78.19    76.24    0.947
   9   7  16    17.93    15.41    1.627
   9   7  18    89.41    89.78    0.831
   9   7  22    88.97    88.74    1.006
   9   7  26    42.68    43.86    1.120
   9   8   1    55.55    56.56    0.814
   9   8   3    13.26    12.34    1.594
   9   8   5    25.63    26.23    1.079
   9   8   7    22.14    23.08    1.329
   9   8  11    13.76    10.26    1.744
   9   8  15    19.82    20.15    1.578
   9   8  17    11.36     3.55    1.744
   9   8  19    32.90    29.86    1.113
   9   8  21    22.92    26.26    1.600
   9   8  25    18.20    16.05    1.412
   9   8  27    11.08     2.81    2.061
   9   9   2   176.35   178.60    0.732
   9   9   6    73.25    68.95    0.847
   9   9  10   139.45   141.41    0.864
   9   9  14   115.19   114.17    0.881
   9   9  18    64.37    65.19    0.980
   9   9  22    80.48    80.97    0.877
   9   9  26    38.74    38.62    1.071
   9  10   1   134.44   136.96    0.698
   9  10   3   119.61   118.74    0.698
   9  10   5   109.36   107.34    0.731
   9  10   7   140.02   140.08    0.731
   9  10   9   141.30   141.41    0.764
   9  10  11   146.94   145.98    0.814
   9  10  13    99.37    99.31    0.880
   9  10  15    73.60    71.50    1.046
   9  10  17    58.07    56.55    0.947
   9  10  19    80.83    80.47    1.013
   9  10  21    63.85    64.81    0.860
   9  10  23    50.50    49.56    1.087
   9  10  25    39.10    36.95    1.055
   9  10  27    53.26    53.22    1.120
   9  11   2   146.81   144.69    0.698
   9  11   4    27.51    28.08    1.079
   9  11   6    81.25    80.35    0.814
   9  11   8    14.21    10.26    1.578
   9  11  10   146.61   145.98    0.814
   9  11  12    14.33    17.52    1.910
   9  11  14    75.54    73.91    1.013
   9  11  16    16.84    15.05    1.544
   9  11  18    82.61    83.54    1.013
   9  11  22    69.58    68.65    0.974
   9  11  26    49.01    49.37    1.022
   9  12   1    19.81    19.73    1.279
   9  12   3    30.96    30.10    1.046
   9  12   5    15.28    16.87    1.578
   9  12   7    29.84    29.02    1.163
   9  12  11    17.04    17.52    1.578
   9  12  13    16.38    22.33    1.860
   9  12  15    17.08    15.73    1.528
   9  12  21    16.50    16.80    1.785
   9  13   2   108.84   107.87    0.797
   9  13   4    21.75    20.80    1.312
   9  13   6   125.36   124.28    0.814
   9  13   8     8.45     8.03    2.574
   9  13  10   100.71    99.31    0.880
   9  13  12    22.37    22.33    1.445
   9  13  14    80.07    79.82    0.864
   9  13  18    71.87    72.63    0.897
   9  13  20    17.45    18.17    1.607
   9  13  22    66.60    66.07    1.055
   9  13  24    22.53    25.46    1.477
   9  14   1   112.45   111.32    0.797
   9  14   3   131.17   130.54    0.798
   9  14   5   129.65   129.94    0.814
   9  14   7    77.42    76.24    0.930
   9  14   9   115.30   114.17    0.881
   9  14  11    75.34    73.91    0.997
   9  14  13    81.46    79.83    0.831
   9  14  15    80.78    82.39    0.947
   9  14  17   100.43   100.95    0.831
   9  14  19    48.91    50.58    1.039
   9  14  21    47.51    48.67    1.120
   9  14  23    63.35    63.35    0.925
   9  14  25    53.37    52.93    1.022
   9  15   2    87.93    88.68    0.880
   9  15   4    18.59    17.55    1.395
   9  15   6   123.72   122.34    0.864
   9  15   8    18.60    20.14    1.677
   9  15  10    71.00    71.50    1.013
   9  15  12    15.88    15.73    1.627
   9  15  14    84.41    82.39    0.980
   9  15  16     9.70     8.29    2.408
   9  15  18    76.39    74.71    0.828
   9  15  22    48.11    48.05    0.990
   9  16   3    24.89    22.26    1.229
   9  16   7    13.63    15.41    2.159
   9  16  11    17.47    15.05    1.511
   9  16  15    10.10     8.29    2.491
   9  16  17    10.85    13.19    2.256
   9  16  19    11.96     3.67    2.207
   9  16  21     9.17     8.25    2.337
   9  17   2    99.13    95.55    0.914
   9  17   4    10.65    12.56    2.524
   9  17   6    90.42    89.96    0.947
   9  17   8     8.19     3.54    2.640
   9  17  10    57.81    56.55    0.930
   9  17  12    13.69    13.92    2.175
   9  17  14   101.62   100.95    0.814
   9  17  16     9.90    13.19    2.450
   9  17  18    49.12    49.58    1.120
   9  17  22    47.79    48.60    1.055
   9  18   1    93.24    90.70    0.980
   9  18   3    95.55    96.60    0.781
   9  18   5    92.50    92.91    0.814
   9  18   7    89.62    89.78    0.864
   9  18   9    66.71    65.19    0.930
   9  18  11    82.69    83.54    1.046
   9  18  13    73.65    72.63    0.847
   9  18  15    73.56    74.71    0.860
   9  18  17    50.83    49.58    1.039
   9  18  19    65.84    65.55    0.860
   9  18  21    50.01    49.74    0.957
   9  19   2    78.57    78.25    0.864
   9  19   4    26.73    27.12    1.212
   9  19   6    77.20    76.47    0.947
   9  19   8    29.75    29.86    1.245
   9  19  10    79.56    80.47    1.046
   9  19  14    50.60    50.58    0.941
   9  19  18    65.43    65.55    0.893
   9  20   1    12.11    11.54    2.175
   9  20   5    18.44    18.56    1.810
   9  20  13    19.55    18.17    1.396
   9  20  19     8.54     7.79    2.775
   9  21   2    60.29    60.38    1.063
   9  21   4    22.15    20.21    1.461
   9  21   6    78.36    79.31    1.046
   9  21   8    26.36    26.26    1.369
   9  21  10    63.99    64.81    0.909
   9  21  12    15.97    16.80    1.736
   9  21  14    47.69    48.67    1.152
   9  21  18    48.75    49.74    1.055
   9  22   1    84.57    84.79    0.831
   9  22   5    59.80    58.59    1.006
   9  22   7    90.70    88.74    1.023
   9  22   9    80.16    80.97    0.877
   9  22  11    69.05    68.64    0.990
   9  22  13    66.37    66.07    1.071
   9  22  15    47.36    48.05    1.006
   9  22  17    46.30    48.60    1.022
   9  23   2    71.35    71.73    1.006
   9  23   4    11.84    12.32    2.045
   9  23   6    48.64    48.97    1.006
   9  23   8     9.36     8.87    2.726
   9  23  10    47.87    49.56    1.104
   9  23  14    63.04    63.35    0.990
   9  24   1    16.40    12.83    1.509
   9  24   3     8.91    10.66    2.921
   9  24   5    20.53    22.56    1.574
   9  24  11    12.41    10.80    2.061
   9  24  13    25.39    25.46    1.363
   9  25   2    45.23    46.19    1.104
   9  25   4    13.37    16.22    2.564
   9  25   6    65.11    66.76    1.071
   9  25   8    17.16    16.05    1.525
   9  25  10    40.26    36.95    1.006
   9  25  12     9.52     3.40    2.418
   9  25  14    50.87    52.93    1.120
   9  26   1    53.32    52.08    0.893
   9  26   3    74.89    74.69    0.860
   9  26   5    70.89    71.71    0.893
   9  26   7    42.75    43.86    1.136
   9  26   9    40.07    38.62    1.022
   9  26  11    46.66    49.37    1.071
   9  27   2    48.57    47.45    1.039
   9  27   6    44.40    43.28    1.006
   9  27  10    54.23    53.22    1.087
   9  28   1    18.80    15.98    1.461
   9  28   5    14.64    12.54    1.817
  10   0   2   256.33   265.35    0.900
  10   0   4   726.33   736.27    0.906
  10   0   6   184.53   193.61    0.682
  10   0   8    33.12    32.88    0.963
  10   0  10    40.85    44.19    0.980
  10   0  12   484.51   490.24    1.122
  10   0  14    89.13    89.62    0.880
  10   0  16    13.65     7.29    1.976
  10   0  18    56.61    57.48    0.880
  10   0  20   326.34   324.62    1.233
  10   0  22    48.32    47.30    1.105
  10   0  24    13.89    11.75    1.882
  10   0  26    46.58    45.13    0.957
  10   0  28   199.54   197.39    0.893
  10   1   1   109.56   104.80    0.648
  10   1   3   159.78   155.68    0.649
  10   1   5   198.03   197.27    0.932
  10   1   7   173.45   175.22    0.698
  10   1   9   133.01   136.96    0.748
  10   1  11   130.79   128.64    0.798
  10   1  13   123.98   126.41    0.864
  10   1  15   124.81   123.69    0.914
  10   1  17    78.14    78.76    0.980
  10   1  19    63.16    64.24    0.930
  10   1  21    45.71    47.88    1.245
  10   1  23    69.62    70.71    0.828
  10   1  25    62.81    63.01    1.071
  10   1  27    61.74    61.34    0.925
  10   2   0   256.31   265.35    0.900
  10   2   4   560.66   559.78    0.928
  10   2   6    49.22    52.22    0.847
  10   2   8   125.82   130.09    0.731
  10   2  12   402.99   402.16    1.119
  10   2  16    85.61    86.05    0.930
  10   2  18    36.44    37.24    1.046
  10   2  20   233.64   233.59    0.882
  10   2  22    19.56    17.54    1.484
  10   2  24    52.71    52.59    1.039
  10   2  26    14.06    13.55    1.817
  10   2  28   170.71   168.40    0.893
  10   3   1   157.92   155.68    0.632
  10   3   3   176.94   176.23    0.649
  10   3   5   170.69   168.69    0.682
  10   3   7   145.41   144.95    0.731
  10   3   9   118.58   118.74    0.764
  10   3  11   111.59   110.80    0.814
  10   3  13   114.81   115.18    0.881
  10   3  15   111.18   114.23    0.930
  10   3  17   104.43   105.03    0.980
  10   3  19    70.16    70.88    0.930
  10   3  21    68.76    72.02    1.080
  10   3  23    59.59    60.33    0.941
  10   3  25    64.71    64.85    1.055
  10   3  27    38.32    38.35    1.071
  10   4   0   721.94   736.27    0.906
  10   4   2   561.30   559.78    0.928
  10   4   6   492.37   486.23    0.974
  10   4   8   622.62   623.47    1.013
  10   4  10   443.65   440.80    1.087
  10   4  12     9.00     3.10    2.557
  10   4  14   311.87   308.91    1.216
  10   4  16   359.02   358.43    1.234
  10   4  18   251.79   253.57    1.098
  10   4  20    27.89    29.46    1.461
  10   4  22   205.21   206.06    0.892
  10   4  24   248.51   245.80    1.219
  10   4  26   167.25   164.43    0.861
  10   5   1   195.92   197.27    0.932
  10   5   3   169.06   168.69    0.682
  10   5   5   148.50   148.38    0.698
  10   5   7   118.81   119.13    0.748
  10   5   9   108.12   107.34    0.764
  10   5  11    99.97    99.20    0.814
  10   5  13   110.80   110.84    0.914
  10   5  15    96.01    96.10    0.880
  10   5  17    98.48    99.91    0.781
  10   5  19    90.57    91.26    0.930
  10   5  21    84.89    85.47    0.847
  10   5  23    53.73    54.95    0.974
  10   5  25    49.24    50.99    1.185
  10   5  27    36.59    38.02    1.168
  10   6   0   185.22   193.61    0.682
  10   6   2    47.85    52.22    0.847
  10   6   4   488.84   486.23    0.974
  10   6   8   114.16   118.26    0.798
  10   6  12   376.74   372.60    1.168
  10   6  14    29.84    29.46    1.295
  10   6  16    92.14    91.71    0.947
  10   6  20   236.26   235.94    0.932
  10   6  22     9.76     5.69    2.337
  10   6  24    60.14    58.97    1.006
  10   6  26    15.62     5.26    1.396
  10   7   1   176.78   175.22    0.698
  10   7   3   145.07   144.95    0.731
  10   7   5   118.06   119.13    0.748
  10   7   7   124.10   121.22    0.764
  10   7   9   139.45   140.08    0.814
  10   7  11   125.32   124.86    0.831
  10   7  13    89.58    92.16    0.947
  10   7  15    92.34    91.74    0.914
  10   7  17    88.27    86.11    0.814
  10   7  19    90.11    90.71    0.930
  10   7  21    65.22    66.02    0.990
  10   7  23    64.68    66.00    0.974
  10   7  25    39.06    37.22    0.990
  10   7  27    43.57    43.79    1.120
  10   8   0    33.48    32.88    0.996
  10   8   2   125.51   130.09    0.748
  10   8   4   616.93   623.47    1.013
  10   8   6   115.20   118.26    0.764
  10   8  10   111.88   115.07    0.864
  10   8  12   431.84   427.40    1.186
  10   8  14    95.32    98.11    0.930
  10   8  16    28.11    24.47    1.096
  10   8  18    86.22    85.12    0.897
  10   8  20   281.70   279.49    1.082
  10   8  22    59.94    59.21    0.925
  10   8  24    13.57    14.66    2.337
  10   8  26    40.26    38.62    1.006
  10   9   1   133.36   136.96    0.748
  10   9   3   119.36   118.74    0.764
  10   9   5   107.82   107.34    0.798
  10   9   7   140.17   140.08    0.814
  10   9   9   141.10   141.41    0.831
  10   9  11   147.50   145.98    0.864
  10   9  13   100.43    99.31    0.930
  10   9  15    72.07    71.50    1.046
  10   9  17    56.75    56.55    0.997
  10   9  19    81.44    80.47    1.046
  10   9  21    64.37    64.81    0.860
  10   9  23    49.83    49.56    1.104
  10   9  25    36.60    36.95    1.136
  10   9  27    54.61    53.22    1.071
  10  10   0    41.91    44.19    0.963
  10  10   4   439.99   440.80    1.087
  10  10   8   113.20   115.07    0.864
  10  10  12   291.71   291.48    1.182
  10  10  16   115.39   115.37    0.831
  10  10  20   215.14   215.72    0.892
  10  10  24    69.92    70.70    0.893
  10  11   1   128.68   128.64    0.748
  10  11   3   110.38   110.80    0.764
  10  11   5    99.86    99.20    0.797
  10  11   7   124.66   124.86    0.814
  10  11   9   146.38   145.98    0.814
  10  11  11   123.06   122.86    0.881
  10  11  13    88.96    88.83    0.930
  10  11  15    64.86    66.19    0.880
  10  11  17    73.61    73.20    0.980
  10  11  19    60.11    59.01    0.930
  10  11  21    60.47    62.54    0.974
  10  11  23    47.73    48.18    0.941
  10  11  25    48.27    48.04    1.006
  10  12   0   490.54   490.24    1.038
  10  12   2   402.81   402.16    1.036
  10  12   6   372.39   372.60    1.068
  10  12   8   428.76   427.40    1.119
  10  12  10   296.18   291.48    1.166
  10  12  14   276.27   275.41    1.065
  10  12  16   349.09   348.08    1.200
  10  12  18   220.73   221.57    1.081
  10  12  22   183.39   183.20    0.926
  10  12  24   226.41   225.45    0.894
  10  13   1   125.23   126.41    0.798
  10  13   3   114.61   115.18    0.798
  10  13   5   111.82   110.84    0.814
  10  13   7    94.04    92.17    0.864
  10  13   9    99.65    99.31    0.914
  10  13  11    87.95    88.83    0.980
  10  13  13    93.09    92.53    0.814
  10  13  15    64.96    64.82    0.980
  10  13  17    70.62    71.69    1.080
  10  13  19    71.56    71.51    0.876
  10  13  21    64.32    66.47    1.055
  10  13  23    43.80    43.33    1.039
  10  13  25    39.40    38.58    0.990
  10  14   0    86.07    89.62    0.864
  10  14   4   312.16   308.91    1.116
  10  14   6    29.53    29.46    1.279
  10  14   8    96.33    98.11    0.914
  10  14  12   279.02   275.41    1.065
  10  14  16    64.52    64.24    1.079
  10  14  18    28.31    27.70    1.104
  10  14  20   218.62   221.16    0.894
  10  14  22    12.85    11.66    2.158
  10  14  24    59.63    57.33    1.022
  10  15   1   123.16   123.69    0.864
  10  15   3   114.04   114.23    0.864
  10  15   5    96.02    96.09    0.914
  10  15   7    93.25    91.74    0.914
  10  15   9    75.72    71.50    0.997
  10  15  11    65.92    66.19    0.880
  10  15  13    65.28    64.82    0.980
  10  15  15    84.82    84.90    1.013
  10  15  17    75.57    75.06    0.990
  10  15  19    66.91    66.40    0.974
  10  15  21    51.58    49.43    0.893
  10  15  23    56.22    56.81    0.990
  10  16   0     9.73     7.29    2.458
  10  16   2    83.39    86.05    0.930
  10  16   4   360.04   358.43    1.217
  10  16   6    91.34    91.72    0.947
  10  16   8    24.84    24.47    1.096
  10  16  10   115.11   115.37    0.831
  10  16  12   346.30   348.08    1.233
  10  16  14    71.97    64.24    1.063
  10  16  18    52.12    51.02    1.006
  10  16  20   249.35   252.21    1.073
  10  16  22    46.62    43.60    0.957
  10  17   1    77.76    78.76    0.980
  10  17   3   106.29   105.03    0.947
  10  17   5    99.26    99.92    0.764
  10  17   7    86.02    86.11    0.831
  10  17   9    57.40    56.55    0.947
  10  17  11    73.51    73.20    1.013
  10  17  13    70.99    71.69    0.830
  10  17  15    76.98    75.06    1.055
  10  17  17    54.83    56.98    1.006
  10  17  19    56.86    54.70    1.152
  10  17  21    42.65    43.33    1.055
  10  18   0    55.18    57.48    0.897
  10  18   2    38.36    37.24    0.996
  10  18   4   255.32   253.57    1.048
  10  18   6    11.81    11.38    1.943
  10  18   8    83.88    85.12    0.930
  10  18  12   219.41   221.58    1.081
  10  18  14    28.26    27.70    1.201
  10  18  16    50.72    51.02    1.006
  10  18  20   190.93   191.56    0.893
  10  19   1    63.19    64.25    0.897
  10  19   3    70.69    70.88    0.897
  10  19   5    88.67    91.26    0.897
  10  19   7    92.38    90.70    0.930
  10  19   9    82.21    80.47    0.963
  10  19  11    59.23    59.01    0.930
  10  19  13    71.62    71.51    0.860
  10  19  15    65.29    66.40    0.974
  10  19  17    54.00    54.70    0.925
  10  19  19    28.79    27.84    1.282
  10  19  21    32.22    32.55    1.314
  10  20   0   321.03   324.62    1.233
  10  20   2   232.97   233.59    0.865
  10  20   4    22.49    29.46    1.627
  10  20   6   235.03   235.94    0.932
  10  20   8   276.90   279.49    1.082
  10  20  10   215.46   215.72    0.875
  10  20  14   219.65   221.16    0.878
  10  20  16   249.59   252.21    1.073
  10  20  18   192.95   191.56    0.877
  10  21   1    48.46    47.88    1.129
  10  21   3    70.61    72.02    1.046
  10  21   5    85.78    85.47    0.814
  10  21   7    65.90    66.02    0.940
  10  21   9    63.84    64.81    0.876
  10  21  11    58.24    62.54    0.990
  10  21  13    66.29    66.47    1.039
  10  21  15    48.85    49.43    0.941
  10  21  17    43.25    43.33    1.071
  10  21  19    33.26    32.55    1.233
  10  22   0    48.33    47.30    1.056
  10  22   2    16.69    17.54    1.831
  10  22   4   203.51   206.06    0.892
  10  22   8    59.24    59.21    0.925
  10  22  12   179.68   183.20    0.942
  10  22  14    13.35    11.66    1.834
  10  22  16    43.92    43.60    1.071
  10  23   1    68.50    70.71    0.860
  10  23   3    59.87    60.33    0.909
  10  23   5    52.90    54.95    0.974
  10  23   7    63.72    66.00    0.990
  10  23   9    48.57    49.56    1.087
  10  23  11    46.84    48.18    1.250
  10  23  13    44.05    43.33    1.055
  10  23  15    57.07    56.81    0.925
  10  24   0    12.37    11.75    2.158
  10  24   2    52.09    52.59    1.006
  10  24   4   244.55   245.80    1.219
  10  24   6    58.87    58.97    1.055
  10  24   8    13.33    14.66    2.467
  10  24  10    71.65    70.70    0.876
  10  24  12   227.95   225.45    0.894
  10  24  14    58.90    57.33    1.022
  10  25   1    63.47    63.02    1.055
  10  25   3    61.31    64.85    1.120
  10  25   5    47.47    50.99    1.282
  10  25   7    40.15    37.22    0.990
  10  25   9    36.55    36.95    1.185
  10  25  11    47.56    48.04    1.022
  10  25  13    30.82    38.58    1.282
  10  26   0    46.01    45.13    0.990
  10  26   2    13.38    13.55    1.834
  10  26   4   165.07   164.43    0.861
  10  26   8    39.27    38.62    1.022
  10  27   1    58.53    61.34    0.990
  10  27   3    37.00    38.35    1.055
  10  27   5    36.23    38.02    1.136
  10  27   7    43.06    43.79    1.120
  10  27   9    54.16    53.22    1.022
  10  28   0   195.06   197.39    0.926
  10  28   2   169.65   168.40    0.893
  10  28   4     8.60     5.96    2.710
  11   1   2   180.43   181.24    0.682
  11   1   4    33.77    34.71    0.930
  11   1   6   128.89   129.78    0.731
  11   1   8    22.23    21.68    1.279
  11   1  10   131.84   128.64    0.798
  11   1  12    51.77    51.49    0.980
  11   1  14   110.77   112.04    0.914
  11   1  16     9.31     7.99    2.640
  11   1  18    87.77    86.61    0.831
  11   1  20    12.84     7.21    2.059
  11   1  22    53.96    54.18    1.006
  11   1  24    14.61    11.29    1.817
  11   1  26    65.73    65.66    0.893
  11   1  28    13.95    13.35    2.191
  11   2   1   181.74   181.24    0.649
  11   2   3   142.54   140.82    0.682
  11   2   5   142.56   141.52    0.698
  11   2   7   159.71   159.48    0.732
  11   2   9   143.66   144.69    0.765
  11   2  11   103.57   102.42    0.847
  11   2  13   127.14   125.43    0.881
  11   2  15    75.11    72.35    0.930
  11   2  17    69.95    69.41    0.830
  11   2  19    76.59    76.52    0.930
  11   2  21    61.05    61.39    0.947
  11   2  23    56.68    56.09    0.941
  11   2  25    42.99    42.68    0.974
  11   2  27    56.97    56.79    0.990
  11   3   2   141.41   140.82    0.682
  11   3   4    18.25    19.95    1.428
  11   3   6   213.42   213.51    0.998
  11   3  10   111.19   110.80    0.847
  11   3  12     9.32     8.36    2.607
  11   3  14    88.60    89.20    0.947
  11   3  18    75.90    76.42    0.880
  11   3  22    71.08    71.13    1.006
  11   3  24     9.97     1.06    2.743
  11   3  26    44.57    45.55    1.136
  11   4   1    34.51    34.71    0.963
  11   4   3    18.66    19.95    1.262
  11   4   7    52.99    56.12    0.880
  11   4   9    26.56    28.08    1.146
  11   4  13    31.09    30.34    1.212
  11   4  17    14.80    11.30    1.395
  11   4  19     8.64     8.01    2.707
  11   4  23     9.69    13.31    2.791
  11   4  25    13.23    13.91    2.061
  11   4  27     8.48     7.41    2.580
  11   5   2   141.03   141.52    0.698
  11   5   4     9.59     6.17    2.126
  11   5   6   142.57   142.23    0.748
  11   5   8    42.65    42.56    0.963
  11   5  10    99.28    99.20    0.864
  11   5  12    14.66    16.22    1.976
  11   5  14   123.85   124.18    0.930
  11   5  16    28.10    27.38    1.245
  11   5  18    84.74    84.36    0.897
  11   5  20     9.38     2.32    2.607
  11   5  22    60.06    61.35    0.909
  11   5  24    10.32    11.13    3.197
  11   5  26    64.08    65.41    1.039
  11   6   1   128.82   129.78    0.731
  11   6   3   212.62   213.51    0.998
  11   6   5   144.03   142.23    0.748
  11   6   7   122.08   122.61    0.764
  11   6   9    80.67    80.35    0.864
  11   6  11   107.21   107.23    0.881
  11   6  13    81.84    81.10    0.980
  11   6  15   101.76   103.44    0.947
  11   6  17   100.90   100.97    0.814
  11   6  19    64.73    63.15    0.980
  11   6  21    55.43    55.19    1.072
  11   6  23    65.63    67.65    0.990
  11   6  25    56.28    55.36    0.925
  11   6  27    31.79    32.74    1.201
  11   7   2   159.89   159.48    0.732
  11   7   4    55.28    56.12    0.814
  11   7   6   122.79   122.61    0.798
  11   7   8    26.51    26.53    1.212
  11   7  10   125.82   124.86    0.864
  11   7  14    95.67    94.00    0.914
  11   7  16    26.04    26.67    1.162
  11   7  18    76.06    76.33    0.980
  11   7  22    58.84    59.22    0.974
  11   7  24    11.21     1.19    2.385
  11   7  26    50.86    52.08    1.022
  11   8   1    21.77    21.68    1.196
  11   8   5    42.82    42.56    0.963
  11   8   7    24.36    26.53    1.312
  11   8   9     9.36    10.26    2.707
  11   8  13    12.04     8.18    1.959
  11   8  17    23.32    21.63    1.395
  11   8  19    29.40    27.52    1.345
  11   8  23    16.81    16.08    1.866
  11   8  25    20.04    19.37    1.542
  11   9   2   144.53   144.69    0.765
  11   9   4    27.60    28.08    1.113
  11   9   6    82.81    80.34    0.864
  11   9   8    10.39    10.26    2.424
  11   9  10   144.60   145.98    0.914
  11   9  12    20.10    17.52    1.411
  11   9  14    75.37    73.91    0.980
  11   9  16    13.14    15.05    1.976
  11   9  18    83.25    83.54    1.013
  11   9  20    10.43     4.84    2.276
  11   9  22    67.93    68.64    0.990
  11   9  24    14.19    10.80    1.753
  11   9  26    48.08    49.37    1.120
  11  10   1   131.18   128.64    0.798
  11  10   3   111.81   110.80    0.814
  11  10   5    98.06    99.20    0.864
  11  10   7   125.00   124.86    0.864
  11  10   9   146.84   145.98    0.881
  11  10  11   121.51   122.86    0.930
  11  10  13    89.49    88.83    0.980
  11  10  15    66.00    66.19    0.880
  11  10  17    72.09    73.20    1.013
  11  10  19    59.62    59.01    0.947
  11  10  21    62.35    62.54    0.941
  11  10  23    50.59    48.18    1.120
  11  10  25    47.54    48.04    0.990
  11  11   2   102.90   102.42    0.864
  11  11   6   110.84   107.23    0.881
  11  11  10   121.66   122.86    0.930
  11  11  14    70.04    68.86    0.814
  11  11  18    72.25    72.79    0.847
  11  11  22    91.14    93.28    0.990
  11  12   1    51.84    51.49    0.880
  11  12   5    15.41    16.22    1.860
  11  12   7    11.85    12.45    2.142
  11  12   9    15.46    17.52    1.910
  11  12  13    24.00    23.41    1.162
  11  12  17    14.62    16.53    2.192
  11  12  19    16.22    13.73    1.493
  11  12  21    13.12    11.22    1.980
  11  12  23    15.35    11.26    1.590
  11  13   2   124.94   125.43    0.831
  11  13   4    30.16    30.34    1.146
  11  13   6    81.00    81.10    0.914
  11  13   8    11.41     8.18    2.342
  11  13  10    89.16    88.83    0.997
  11  13  12    25.66    23.42    1.162
  11  13  14    98.64    98.02    0.897
  11  13  18    66.64    64.80    1.039
  11  13  20    13.09     9.93    2.045
  11  13  22    45.06    44.64    1.006
  11  14   1   110.98   112.04    0.864
  11  14   3    89.64    89.20    0.880
  11  14   5   123.77   124.18    0.864
  11  14   7    96.01    93.99    0.914
  11  14   9    77.57    73.91    0.997
  11  14  11    68.53    68.86    0.864
  11  14  13    99.05    98.02    0.897
  11  14  15    86.21    85.87    0.963
  11  14  17    54.43    55.21    1.056
  11  14  19    80.13    78.96    0.893
  11  14  21    56.85    56.22    0.893
  11  14  23    48.58    48.17    1.022
  11  15   2    74.75    72.35    0.930
  11  15   4    10.66     9.82    2.408
  11  15   6   104.30   103.44    0.930
  11  15  10    67.13    66.19    0.864
  11  15  14    85.89    85.87    1.013
  11  15  16     9.78    10.12    2.606
  11  15  18    72.78    74.23    0.974
  11  15  20    10.10    12.78    2.515
  11  15  22    53.13    54.92    1.006
  11  16   3    14.25    10.10    1.860
  11  16   5    27.24    27.38    1.411
  11  16   7    26.99    26.67    1.113
  11  16   9    14.02    15.05    1.810
  11  16  15    11.84    10.12    2.391
  11  16  23    12.01     2.65    2.288
  11  17   2    71.19    69.41    0.830
  11  17   4    12.32    11.30    1.827
  11  17   6   101.46   100.97    0.831
  11  17   8    22.09    21.63    1.478
  11  17  10    73.43    73.20    0.980
  11  17  12    16.91    16.53    2.059
  11  17  14    54.13    55.21    1.072
  11  17  18    70.30    72.36    1.039
  11  17  22    43.68    43.40    1.168
  11  18   1    87.71    86.61    0.831
  11  18   3    77.12    76.42    0.897
  11  18   5    83.47    84.36    0.864
  11  18   7    75.47    76.34    0.980
  11  18   9    82.37    83.54    0.963
  11  18  11    73.89    72.79    0.830
  11  18  13    64.12    64.80    1.055
  11  18  15    74.18    74.23    0.925
  11  18  17    70.63    72.36    1.055
  11  18  19    46.94    45.76    1.104
  11  18  21    54.51    54.14    1.006
  11  19   2    75.43    76.52    0.930
  11  19   4     9.61     8.01    2.541
  11  19   6    62.85    63.15    1.046
  11  19   8    29.83    27.52    1.295
  11  19  10    59.19    59.01    0.930
  11  19  12    15.45    13.73    1.525
  11  19  14    77.60    78.96    0.941
  11  19  18    45.06    45.76    1.104
  11  20   9     8.93     4.84    2.936
  11  20  15    14.57    12.78    1.655
  11  21   2    60.13    61.39    0.897
  11  21   4    12.04     6.80    1.943
  11  21   6    55.34    55.19    1.006
  11  21  10    62.66    62.54    0.893
  11  21  12    12.84    11.22    2.110
  11  21  14    56.79    56.22    0.893
  11  21  18    51.55    54.14    1.120
  11  22   1    54.94    54.18    0.990
  11  22   3    72.13    71.13    0.974
  11  22   5    61.03    61.35    0.860
  11  22   7    56.92    59.22    0.974
  11  22   9    68.21    68.65    0.990
  11  22  11    90.25    93.28    1.006
  11  22  13    43.47    44.64    1.039
  11  22  15    54.33    54.92    0.957
  11  22  17    43.22    43.40    1.185
  11  23   2    58.12    56.09    0.925
  11  23   4    12.67    13.31    2.191
  11  23   6    65.96    67.65    0.974
  11  23   8    14.77    16.08    2.045
  11  23  10    47.37    48.18    1.217
  11  23  12    13.76    11.26    1.882
  11  23  14    46.39    48.17    1.055
  11  24   1    13.11    11.29    2.207
  11  24   5    15.05    11.13    1.866
  11  24   9    12.56    10.80    1.915
  11  25   2    41.03    42.68    1.331
  11  25   4    13.17    13.90    1.882
  11  25   6    56.85    55.36    0.893
  11  25   8    20.13    19.37    1.525
  11  25  10    50.22    48.04    1.006
  11  26   1    64.59    65.66    0.941
  11  26   3    46.49    45.55    1.104
  11  26   5    65.81    65.41    1.039
  11  26   7    50.30    52.08    1.006
  11  26   9    46.26    49.37    1.120
  11  27   2    57.25    56.79    0.990
  11  27   6    31.20    32.74    1.282
  12   0   0   428.07   424.83    0.971
  12   0   2   638.57   643.20    0.982
  12   0   4   124.79   128.69    0.731
  12   0   6   575.09   571.14    1.010
  12   0   8   409.98   407.89    1.053
  12   0  10   486.37   490.24    1.122
  12   0  12   112.73   116.77    0.881
  12   0  14   431.26   428.70    1.236
  12   0  16   308.13   307.15    1.283
  12   0  18   359.26   357.47    1.167
  12   0  20    99.67   100.54    1.013
  12   0  24   208.91   208.49    0.926
  12   0  26   199.45   199.66    0.894
  12   1   3    49.38    51.15    0.814
  12   1   5    15.74    11.73    1.362
  12   1   9    18.63    19.73    1.461
  12   1  11    50.42    51.49    0.997
  12   1  13    24.19    22.07    1.395
  12   1  15    15.27    12.67    1.860
  12   1  17    21.23    22.34    1.395
  12   1  21    16.15    13.33    1.748
  12   1  23    18.32    14.51    1.461
  12   1  25    10.20     2.44    2.110
  12   2   0   629.30   643.20    0.982
  12   2   2   528.28   535.49    0.976
  12   2   4    15.27    13.22    1.544
  12   2   6   433.84   432.37    1.004
  12   2   8   544.98   551.99    1.059
  12   2  10   406.96   402.16    1.119
  12   2  14   290.90   294.37    1.182
  12   2  16   382.11   381.02    1.284
  12   2  18   264.83   264.58    1.165
  12   2  20    15.56    13.01    1.993
  12   2  22   205.55   207.28    0.796
  12   2  24   246.53   248.29    0.927
  12   2  26   152.71   152.82    0.893
  12   3   1    50.92    51.15    0.797
  12   3   5    47.30    48.10    0.913
  12   3   7    52.49    52.82    0.913
  12   3   9    30.72    30.10    1.146
  12   3  13    23.13    23.54    1.445
  12   3  15    18.57    18.79    1.594
  12   4   0   123.79   128.69    0.731
  12   4   2    13.61    13.22    1.611
  12   4   4   689.34   702.20    1.017
  12   4   6    28.06    25.55    1.113
  12   4   8   140.99   145.59    0.798
  12   4  12   570.73   573.28    1.192
  12   4  16    70.54    70.23    0.997
  12   4  20   371.76   371.36    1.084
  12   4  24    31.00    29.93    1.396
  12   5   1    10.93    11.73    1.993
  12   5   3    46.45    48.10    0.913
  12   5   7    21.78    18.78    1.113
  12   5   9    16.04    16.87    1.561
  12   5  11    17.26    16.22    1.561
  12   5  13    11.55    12.66    2.342
  12   5  15    27.69    27.57    1.245
  12   5  17    23.26    17.95    1.212
  12   5  19    20.00    19.89    1.611
  12   5  21    27.72    29.12    1.428
  12   5  23    13.39    10.35    1.996
  12   6   0   562.17   571.14    1.010
  12   6   2   433.25   432.37    1.038
  12   6   4    24.95    25.55    1.212
  12   6   6   414.93   414.37    1.087
  12   6   8   513.27   519.45    1.107
  12   6  10   372.08   372.60    1.168
  12   6  14   313.19   309.45    1.233
  12   6  16   358.96   355.19    1.067
  12   6  18   251.16   250.03    1.231
  12   6  20    29.24    27.88    1.163
  12   6  22   201.05   201.84    0.829
  12   6  24   243.82   242.88    1.105
  12   6  26   159.28   159.60    0.877
  12   7   3    51.27    52.82    0.880
  12   7   5    20.27    18.78    1.345
  12   7   9    30.75    29.02    1.113
  12   7  11    13.60    12.45    1.976
  12   7  13    34.84    35.32    1.163
  12   7  15     9.59     9.89    2.790
  12   7  19    16.00    14.84    1.544
  12   7  21    11.03    10.88    2.158
  12   8   0   402.88   407.89    1.053
  12   8   2   551.61   551.99    1.059
  12   8   4   142.23   145.59    0.798
  12   8   6   513.45   519.45    1.123
  12   8   8   364.44   364.60    1.168
  12   8  10   424.71   427.40    1.219
  12   8  12    91.99    93.56    0.914
  12   8  14   382.68   380.41    1.285
  12   8  16   264.50   262.36    1.115
  12   8  18   298.96   302.08    1.299
  12   8  20    61.51    62.77    1.120
  12   8  22   239.38   241.37    0.878
  12   8  24   180.95   178.93    0.812
  12   8  26   194.90   192.69    0.926
  12   9   1    20.91    19.73    1.312
  12   9   3    29.29    30.10    1.096
  12   9   5    15.90    16.87    1.611
  12   9   7    27.41    29.02    1.345
  12   9  11    14.99    17.52    1.810
  12   9  13    21.80    22.33    1.561
  12   9  15    13.41    15.73    1.827
  12   9  17    16.78    13.92    1.877
  12   9  19    12.13     6.44    1.897
  12   9  21    17.64    16.80    1.525
  12   9  23    13.56     5.46    2.061
  12  10   0   483.44   490.24    1.122
  12  10   2   399.19   402.16    1.119
  12  10   6   371.58   372.60    1.168
  12  10   8   423.72   427.40    1.186
  12  10  10   293.66   291.48    1.166
  12  10  14   277.80   275.41    1.065
  12  10  16   345.81   348.08    1.250
  12  10  18   221.19   221.58    1.114
  12  10  22   182.75   183.20    0.942
  12  10  24   227.28   225.45    0.894
  12  11   1    50.44    51.49    0.997
  12  11   3    10.81     8.36    2.308
  12  11   5    17.62    16.22    1.627
  12  11   7    13.23    12.45    1.976
  12  11   9    13.60    17.52    2.076
  12  11  13    22.85    23.42    1.295
  12  11  17    15.58    16.53    1.710
  12  11  19    12.40    13.73    1.915
  12  11  21    15.37    11.22    1.931
  12  11  23    13.40    11.26    1.980
  12  12   0   113.70   116.77    0.864
  12  12   4   569.45   573.28    1.192
  12  12   8    93.43    93.56    0.880
  12  12  12   441.07   434.00    1.052
  12  12  16    69.57    69.67    1.046
  12  12  20   295.84   297.02    1.220
  12  12  24    37.82    34.26    1.071
  12  13   1    20.50    22.07    1.495
  12  13   3    22.95    23.54    1.345
  12  13   5    11.60    12.67    2.391
  12  13   7    34.93    35.32    1.163
  12  13   9    23.95    22.33    1.461
  12  13  11    21.60    23.41    1.362
  12  13  15    17.46    13.61    1.661
  12  13  19    16.60    16.66    1.817
  12  13  21    13.57     2.00    1.623
  12  14   0   426.15   428.70    1.169
  12  14   2   297.82   294.37    1.166
  12  14   6   311.90   309.45    1.233
  12  14   8   379.02   380.41    1.284
  12  14  10   278.18   275.41    1.065
  12  14  14   248.32   248.43    0.932
  12  14  16   267.04   267.87    1.240
  12  14  18   192.63   193.71    0.829
  12  14  22   161.81   163.71    0.893
  12  15   1    10.86    12.67    2.557
  12  15   3    20.84    18.79    1.461
  12  15   5    28.13    27.57    1.395
  12  15   9    16.85    15.73    1.411
  12  15  13    12.05    13.61    2.474
  12  15  17    20.96    20.00    1.509
  12  15  19    23.06    24.58    1.477
  12  15  23    14.02    14.39    2.012
  12  16   0   308.65   307.15    1.283
  12  16   2   379.22   381.02    1.285
  12  16   4    71.56    70.23    1.046
  12  16   6   356.08   355.19    1.067
  12  16   8   265.89   262.36    1.132
  12  16  10   347.02   348.08    1.233
  12  16  12    69.15    69.67    1.063
  12  16  14   268.01   267.87    1.240
  12  16  16   197.57   198.75    0.812
  12  16  18   233.55   231.96    0.927
  12  16  20    54.26    50.04    0.957
  12  16  22   193.08   192.93    0.926
  12  17   1    21.95    22.34    1.362
  12  17   3     9.43     8.24    2.574
  12  17   5    21.28    17.95    1.345
  12  17   9    14.21    13.92    2.076
  12  17  11    17.14    16.53    1.943
  12  17  15    22.58    20.01    1.217
  12  17  19     9.97     5.76    2.353
  12  17  21    15.63    15.01    1.769
  12  18   0   355.76   357.47    1.134
  12  18   2   267.01   264.58    1.165
  12  18   4    11.40     7.87    2.109
  12  18   6   251.57   250.03    1.231
  12  18   8   299.89   302.08    1.282
  12  18  10   221.02   221.57    1.081
  12  18  14   192.37   193.71    0.829
  12  18  16   230.97   231.96    0.927
  12  18  18   164.57   165.31    0.861
  12  19   5    21.42    19.88    1.511
  12  19   7    13.16    14.84    2.292
  12  19  11    13.54    13.73    1.817
  12  19  13    16.14    16.66    1.688
  12  19  15    25.17    24.58    1.347
  12  20   0   100.24   100.54    0.997
  12  20   2    13.39    13.01    2.375
  12  20   4   370.39   371.36    1.084
  12  20   6    26.93    27.88    1.262
  12  20   8    64.37    62.77    1.039
  12  20  12   295.69   297.02    1.220
  12  20  16    52.37    50.04    0.990
  12  20  18    10.93     8.97    2.256
  12  21   1    12.70    13.33    2.276
  12  21   5    27.50    29.12    1.428
  12  21   7     8.94    10.88    2.629
  12  21   9    16.56    16.80    1.590
  12  21  11    11.57    11.22    2.337
  12  21  17    13.73    15.01    2.061
  12  22   0   269.99   272.90    1.057
  12  22   2   204.57   207.28    0.796
  12  22   6   199.15   201.84    0.829
  12  22   8   240.83   241.37    1.187
  12  22  10   180.60   183.20    0.926
  12  22  14   162.75   163.71    0.926
  12  22  16   195.42   192.93    0.893
  12  23   1    13.62    14.50    2.110
  12  23   3     9.84     9.07    2.515
  12  23   5     9.50    10.35    2.953
  12  23  11    11.72    11.26    2.110
  12  23  13    12.43     8.47    1.866
  12  23  15    16.45    14.39    1.834
  12  24   0   205.98   208.49    0.926
  12  24   2   244.99   248.29    0.927
  12  24   4    33.80    29.93    1.233
  12  24   6   241.38   242.88    1.073
  12  24   8   175.56   178.93    0.861
  12  24  10   224.00   225.45    0.894
  12  24  12    38.41    34.26    1.120
  12  25   5    10.30     8.81    2.304
  12  25   7     9.18     8.02    2.807
  12  26   0   199.74   199.66    0.877
  12  26   2   150.20   152.82    0.893
  12  26   4     9.33     7.72    2.402
  12  26   6   158.05   159.60    0.877
  12  26   8   193.13   192.69    0.893
  12  27   5    10.76    10.02    2.353
  13   1   2   101.91   100.65    0.748
  13   1   4    12.13     8.57    1.843
  13   1   6   113.40   113.52    0.798
  13   1   8    12.38    12.39    1.910
  13   1  10   125.61   126.41    0.864
  13   1  12    24.29    22.07    1.279
  13   1  14   100.12   100.64    0.914
  13   1  18    91.79    92.51    0.930
  13   1  22    97.76    98.15    0.877
  13   1  26    48.43    47.95    1.022
  13   2   1   100.32   100.65    0.764
  13   2   3   152.93   153.84    0.748
  13   2   5    83.24    82.58    0.814
  13   2   7   131.06   131.04    0.814
  13   2   9   107.46   107.87    0.864
  13   2  11   123.92   125.43    0.881
  13   2  13   106.42   106.91    0.947
  13   2  15    93.95    92.36    0.947
  13   2  17   107.29   106.43    0.831
  13   2  19    79.97    79.41    1.046
  13   2  21    68.51    70.03    1.055
  13   2  23    63.94    63.66    1.006
  13   2  25    46.87    47.98    1.071
  13   2  27    33.98    33.04    1.282
  13   3   2   153.24   153.84    0.748
  13   3   4    29.39    29.32    1.079
  13   3   6    94.39    94.54    0.814
  13   3   8    27.78    27.92    1.196
  13   3  10   114.66   115.18    0.864
  13   3  12    21.71    23.54    1.611
  13   3  14   117.28   115.83    0.914
  13   3  16    26.28    24.47    1.063
  13   3  18    82.61    82.17    0.980
  13   3  20     9.83     7.88    2.308
  13   3  22    53.04    54.32    1.039
  13   3  26    63.47    63.32    0.957
  13   4   1     8.53     8.57    2.358
  13   4   3    28.75    29.32    1.079
  13   4   5    19.63    21.73    1.329
  13   4   7    28.22    29.01    1.146
  13   4   9    18.10    20.80    1.677
  13   4  11    31.95    30.34    1.163
  13   4  15    18.12    16.18    1.710
  13   4  17    13.79    12.91    1.943
  13   4  19    10.51    10.90    2.773
  13   4  21    20.68    19.81    1.331
  13   4  23    19.22    18.75    1.412
  13   4  25    10.58     8.10    2.353
  13   5   2    84.61    82.58    0.814
  13   5   4    22.07    21.73    1.262
  13   5   6   127.06   126.29    0.798
  13   5   8    16.44    16.57    1.578
  13   5  10   111.38   110.84    0.881
  13   5  12    13.39    12.67    1.993
  13   5  14    92.13    91.26    0.980
  13   5  16    12.16     9.22    2.059
  13   5  18   105.99   106.85    0.980
  13   5  22    76.57    76.89    0.893
  13   5  24     9.30     0.59    2.499
  13   5  26    66.63    66.83    0.958
  13   6   1   114.56   113.52    0.798
  13   6   3    94.72    94.54    0.847
  13   6   5   122.59   126.29    0.814
  13   6   7   129.16   128.89    0.847
  13   6   9   125.88   124.28    0.881
  13   6  11    82.55    81.10    0.930
  13   6  13   130.11   130.97    0.914
  13   6  15    88.81    89.86    0.831
  13   6  17    76.59    76.17    0.930
  13   6  19    75.60    75.78    0.847
  13   6  21    51.03    50.05    0.925
  13   6  23    64.90    65.87    1.055
  13   6  25    39.12    39.78    1.055
  13   7   2   131.79   131.04    0.798
  13   7   4    28.48    29.01    1.113
  13   7   6   129.38   128.89    0.847
  13   7   8    33.53    33.89    1.212
  13   7  10    91.79    92.17    0.914
  13   7  12    35.17    35.32    1.146
  13   7  14   104.41   104.62    0.980
  13   7  16    14.19    12.70    1.827
  13   7  18    65.55    64.34    1.079
  13   7  22    62.37    61.80    0.990
  13   7  24    10.48     6.78    2.304
  13   7  26    44.53    44.95    1.168
  13   8   1    10.68    12.39    2.242
  13   8   3    27.41    27.93    1.279
  13   8   5    17.85    16.57    1.578
  13   8   7    32.49    33.89    1.163
  13   8  11     8.95     8.18    2.856
  13   8  15    24.45    25.77    1.329
  13   8  17    22.16    22.77    1.661
  13   8  21    12.72     8.24    1.866
  13   8  25    13.44     9.61    1.866
  13   9   2   110.16   107.86    0.864
  13   9   4    22.62    20.80    1.162
  13   9   6   123.13   124.28    0.864
  13   9   8     9.79     8.03    2.507
  13   9  10   102.59    99.31    0.864
  13   9  12    23.60    22.33    1.411
  13   9  14    79.42    79.83    0.880
  13   9  18    73.12    72.63    0.880
  13   9  20    18.17    18.17    1.558
  13   9  22    68.01    66.07    0.990
  13   9  24    24.55    25.46    1.477
  13  10   1   125.64   126.41    0.864
  13  10   3   114.95   115.18    0.864
  13  10   5   109.44   110.84    0.881
  13  10   7    93.13    92.16    0.930
  13  10   9    99.11    99.31    0.880
  13  10  11    91.43    88.83    0.947
  13  10  13    92.93    92.53    0.864
  13  10  15    63.95    64.82    0.980
  13  10  17    72.39    71.69    1.113
  13  10  19    72.83    71.51    0.828
  13  10  21    67.82    66.47    0.990
  13  10  23    44.37    43.33    1.055
  13  10  25    40.89    38.58    1.071
  13  11   2   126.68   125.43    0.864
  13  11   4    29.37    30.34    1.229
  13  11   6    82.34    81.10    0.947
  13  11   8    10.82     8.18    2.225
  13  11  10    86.58    88.83    0.997
  13  11  12    22.38    23.41    1.345
  13  11  14    97.63    98.02    0.897
  13  11  18    65.24    64.80    1.056
  13  11  20     9.44     9.92    2.743
  13  11  22    45.58    44.64    0.957
  13  11  24    17.92    11.67    1.574
  13  12   1    22.07    22.07    1.495
  13  12   3    24.35    23.54    1.295
  13  12   5    12.69    12.66    2.092
  13  12   7    34.88    35.32    1.179
  13  12   9    22.69    22.33    1.411
  13  12  11    25.11    23.42    1.113
  13  12  15    11.63    13.61    2.342
  13  12  17     8.39     1.78    2.721
  13  12  19    16.65    16.66    1.801
  13  13   2   107.50   106.91    0.930
  13  13   6   130.54   130.97    0.914
  13  13  10    95.27    92.53    0.831
  13  13  14    41.81    40.84    1.245
  13  13  18    60.17    61.89    0.990
  13  13  22    39.94    39.29    1.168
  13  14   1   102.11   100.64    0.914
  13  14   3   114.79   115.83    0.914
  13  14   5    91.87    91.26    0.947
  13  14   7   105.38   104.62    0.947
  13  14   9    78.76    79.82    0.831
  13  14  11    96.37    98.02    0.897
  13  14  13    38.31    40.84    1.229
  13  14  15    81.92    82.10    0.940
  13  14  17    60.56    60.33    0.876
  13  14  19    40.33    40.70    1.282
  13  14  21    41.16    40.51    1.136
  13  14  23    46.67    46.77    1.022
  13  15   2    93.77    92.36    0.997
  13  15   4    11.31    16.18    2.740
  13  15   6    88.35    89.86    0.814
  13  15   8    24.80    25.77    1.345
  13  15  10    64.55    64.82    0.980
  13  15  12    12.59    13.61    2.375
  13  15  14    82.36    82.10    0.940
  13  15  14    82.16    82.10    0.847
  13  15  16    17.57    15.73    1.525
  13  15  18    47.39    46.51    1.071
  13  15  20    13.83     6.91    1.655
  13  15  22    53.19    53.35    1.022
  13  16   3    23.88    24.48    1.279
  13  16   5    12.00     9.22    1.877
  13  16   7    13.60    12.70    1.827
  13  16  15    13.58    15.73    1.899
  13  16  17    13.51     6.82    1.866
  13  16  21    16.25    14.99    1.753
  13  17   2   106.13   106.42    0.831
  13  17   4    12.35    12.91    2.009
  13  17   6    76.25    76.17    0.947
  13  17   8    23.96    22.77    1.411
  13  17  10    73.06    71.69    1.063
  13  17  14    59.92    60.33    0.909
  13  17  16    10.74     6.82    2.856
  13  17  18    39.02    38.93    1.071
  13  18   1    92.48    92.51    0.930
  13  18   3    81.89    82.17    0.930
  13  18   5   107.92   106.85    0.930
  13  18   7    63.55    64.34    1.079
  13  18   9    72.40    72.63    0.897
  13  18  11    65.88    64.80    1.039
  13  18  13    63.14    61.89    0.925
  13  18  15    47.22    46.51    1.104
  13  18  17    38.94    38.93    1.039
  13  18  19    39.54    39.73    1.120
  13  19   2    79.81    79.41    1.013
  13  19   4    12.26    10.90    2.408
  13  19   6    75.94    75.78    0.847
  13  19  10    71.28    71.51    0.860
  13  19  12    15.98    16.66    1.915
  13  19  14    41.35    40.70    1.168
  13  19  16     9.88     4.35    1.980
  13  19  18    40.70    39.73    1.055
  13  20   7     9.99     2.91    2.840
  13  20   9    19.07    18.17    1.444
  13  20  11    11.74     9.93    2.272
  13  21   2    70.14    70.03    1.006
  13  21   4    21.56    19.81    1.233
  13  21   6    49.71    50.05    0.941
  13  21   8    10.63     8.24    2.369
  13  21  10    67.02    66.47    0.990
  13  21  14    40.13    40.51    1.120
  13  21  16    14.70    14.99    2.061
  13  22   1    96.76    98.14    0.828
  13  22   3    52.49    54.32    1.006
  13  22   5    77.86    76.89    0.941
  13  22   7    60.44    61.80    1.006
  13  22   9    65.23    66.07    1.104
  13  22  11    42.95    44.64    1.055
  13  22  13    41.26    39.29    1.104
  13  22  15    51.11    53.35    1.022
  13  23   2    63.18    63.66    0.990
  13  23   4    21.51    18.75    1.461
  13  23   6    66.14    65.87    1.055
  13  23  10    42.06    43.33    1.120
  13  23  14    45.92    46.77    1.071
  13  24   9    24.59    25.46    1.298
  13  24  11    10.40    11.67    2.596
  13  25   2    47.54    47.97    1.055
  13  25   6    40.08    39.78    1.039
  13  25   8    11.33     9.61    2.191
  13  25  10    38.48    38.58    1.185
  13  26   1    48.23    47.95    1.022
  13  26   3    62.66    63.32    0.957
  13  26   5    65.46    66.83    1.006
  13  26   7    44.80    44.95    1.185
  13  27   2    31.88    33.04    1.314
  14   0   2    95.17    96.98    0.797
  14   0   4   528.98   527.55    1.057
  14   0   6   122.08   125.96    0.798
  14   0   8    41.57    39.45    0.996
  14   0  10    87.96    89.62    0.930
  14   0  12   430.69   428.70    1.236
  14   0  14   109.08   110.86    0.947
  14   0  16    51.46    50.21    0.947
  14   0  18    70.65    70.89    1.063
  14   0  20   264.23   264.80    1.240
  14   0  22    52.53    52.92    1.006
  14   0  24    20.59    23.62    1.623
  14   0  26    43.87    41.67    1.071
  14   1   1   147.17   146.18    0.765
  14   1   3   154.57   156.49    0.765
  14   1   5    94.80    92.03    0.814
  14   1   7   128.11   127.84    0.847
  14   1   9   112.89   111.32    0.881
  14   1  11   113.70   112.04    0.914
  14   1  13    99.16   100.64    0.930
  14   1  15    74.37    74.38    0.830
  14   1  17    97.30    99.19    0.897
  14   1  19    75.06    74.81    1.013
  14   1  21    77.64    78.94    0.877
  14   1  23    51.67    52.09    1.071
  14   1  25    49.91    50.53    1.055
  14   2   0    92.92    96.98    0.814
  14   2   4   441.90   445.73    1.088
  14   2   6    24.64    25.04    1.212
  14   2   8   137.47   139.27    0.831
  14   2  12   297.95   294.37    1.166
  14   2  16    77.21    77.72    0.880
  14   2  18    22.63    20.25    1.528
  14   2  20   220.14   219.21    0.892
  14   2  22    10.21     9.09    2.499
  14   2  24    54.21    54.56    0.941
  14   2  26    12.66     8.41    2.110
  14   3   1   156.50   156.49    0.765
  14   3   3   129.25   128.28    0.798
  14   3   5   136.77   134.98    0.798
  14   3   7   129.11   127.68    0.847
  14   3   9   129.32   130.54    0.881
  14   3  11    89.75    89.20    0.930
  14   3  13   114.46   115.83    0.930
  14   3  15    68.32    67.64    0.864
  14   3  17    57.74    58.75    1.046
  14   3  19    79.41    80.14    0.847
  14   3  21    48.13    48.93    0.990
  14   3  23    61.13    62.84    1.120
  14   3  25    27.01    27.47    1.233
  14   4   0   518.82   527.55    1.057
  14   4   2   440.80   445.73    1.088
  14   4   6   368.80   365.70    1.118
  14   4  10   307.50   308.91    1.216
  14   4  12     9.03     4.54    2.806
  14   4  14   275.33   270.98    1.298
  14   4  16   343.68   340.63    1.133
  14   4  18   245.29   245.52    0.948
  14   4  20    17.36    13.73    1.550
  14   4  22   195.21   192.40    0.877
  14   4  24   229.88   227.22    1.154
  14   4  26   138.88   141.07    0.925
  14   5   1    94.56    92.03    0.814
  14   5   3   135.42   134.98    0.798
  14   5   5   108.47   107.06    0.847
  14   5   7   119.50   118.54    0.831
  14   5   9   131.62   129.94    0.881
  14   5  11   126.00   124.18    0.914
  14   5  13    91.75    91.26    0.980
  14   5  15    90.96    93.64    0.864
  14   5  17    90.95    90.09    0.930
  14   5  19    67.82    67.59    0.897
  14   5  21    45.70    45.47    0.990
  14   5  23    73.14    74.21    0.828
  14   5  25    47.21    46.31    0.990
  14   6   0   121.34   125.96    0.814
  14   6   2    26.43    25.04    1.146
  14   6   4   363.09   365.70    1.118
  14   6   8    94.93    98.96    0.930
  14   6  10    32.52    29.46    1.279
  14   6  12   310.30   309.45    1.233
  14   6  16    81.24    80.76    0.930
  14   6  20   219.50   220.37    0.796
  14   6  24    58.40    57.15    0.990
  14   7   1   127.13   127.84    0.847
  14   7   3   128.26   127.68    0.847
  14   7   5   116.60   118.54    0.881
  14   7   7   153.90   154.94    0.864
  14   7   9    78.06    76.24    0.997
  14   7  11    94.69    93.99    0.930
  14   7  13   105.46   104.62    0.764
  14   7  15    77.48    76.98    0.930
  14   7  17    61.76    60.23    1.079
  14   7  19    54.77    53.94    1.006
  14   7  21    72.00    71.55    0.974
  14   7  23    25.87    27.34    1.233
  14   7  25    57.29    59.38    1.071
  14   8   0    41.62    39.45    1.096
  14   8   2   136.47   139.27    0.831
  14   8   4   464.56   467.48    1.155
  14   8   6    96.05    98.96    0.914
  14   8  10    98.34    98.11    0.880
  14   8  12   378.74   380.41    1.301
  14   8  14    54.42    55.87    0.980
  14   8  16    13.22     9.07    2.275
  14   8  18    58.77    57.63    0.957
  14   8  20   256.88   254.65    1.155
  14   8  22    48.86    44.60    1.120
  14   8  24    10.48     4.77    2.061
  14   9   1   111.19   111.32    0.864
  14   9   3   128.33   130.54    0.881
  14   9   5   128.17   129.94    0.881
  14   9   7    78.27    76.24    0.947
  14   9   9   113.53   114.17    0.914
  14   9  11    74.68    73.91    1.013
  14   9  13    80.66    79.82    0.864
  14   9  15    81.26    82.39    0.980
  14   9  17   100.77   100.95    0.831
  14   9  19    50.01    50.58    0.974
  14   9  21    47.17    48.67    1.071
  14   9  23    64.61    63.35    1.039
  14   9  25    52.17    52.93    1.120
  14  10   0    87.41    89.62    0.914
  14  10   4   309.36   308.91    1.216
  14  10   6    30.54    29.46    1.146
  14  10   8    97.21    98.11    0.914
  14  10  12   279.52   275.41    1.065
  14  10  16    63.81    64.24    1.113
  14  10  18    27.02    27.70    1.104
  14  10  20   219.52   221.16    0.894
  14  10  22     9.08    11.66    2.807
  14  10  24    58.13    57.33    1.055
  14  11   1   110.43   112.04    0.914
  14  11   3    90.43    89.20    0.947
  14  11   5   125.00   124.18    0.930
  14  11   7    92.67    94.00    0.914
  14  11   9    73.36    73.91    1.046
  14  11  11    68.54    68.86    0.880
  14  11  13    98.43    98.02    0.880
  14  11  15    85.56    85.87    0.997
  14  11  17    55.93    55.21    1.039
  14  11  19    78.68    78.96    0.925
  14  11  21    56.35    56.22    0.941
  14  11  23    47.87    48.17    1.006
  14  12   0   422.11   428.70    1.236
  14  12   2   293.22   294.37    1.166
  14  12   6   310.11   309.45    1.233
  14  12   8   379.49   380.41    1.285
  14  12  10   276.79   275.41    1.065
  14  12  14   247.93   248.43    0.932
  14  12  16   271.11   267.87    1.240
  14  12  18   195.26   193.71    0.812
  14  12  22   163.84   163.71    0.893
  14  13   1   101.90   100.64    0.914
  14  13   3   114.31   115.83    0.914
  14  13   5    91.02    91.26    0.997
  14  13   7   104.81   104.62    0.781
  14  13   9    81.80    79.83    0.864
  14  13  11    98.14    98.02    0.930
  14  13  13    40.99    40.84    1.229
  14  13  15    80.94    82.10    0.957
  14  13  17    60.19    60.33    0.925
  14  13  19    40.79    40.70    1.233
  14  13  21    40.50    40.51    1.168
  14  13  23    45.38    46.77    1.136
  14  14   0   108.46   110.86    0.947
  14  14   4   272.22   270.98    1.015
  14  14   8    54.76    55.87    0.980
  14  14  12   250.56   248.43    0.932
  14  14  16    72.49    69.45    0.828
  14  14  20   165.35   165.87    0.877
  14  15   1    73.20    74.38    0.830
  14  15   3    68.64    67.64    0.830
  14  15   5    93.35    93.64    0.831
  14  15   7    77.20    76.98    0.930
  14  15   9    83.15    82.39    0.997
  14  15  11    84.55    85.87    1.013
  14  15  13    80.72    82.10    1.006
  14  15  15    61.63    59.75    0.876
  14  15  17    50.06    52.16    1.104
  14  15  19    53.02    52.24    0.990
  14  15  21    61.26    62.17    0.957
  14  16   0    48.71    50.21    0.947
  14  16   2    75.35    77.72    0.880
  14  16   4   340.62   340.63    1.133
  14  16   6    79.64    80.76    0.947
  14  16  10    67.44    64.24    0.997
  14  16  12   269.83   267.87    1.240
  14  16  14    69.91    69.45    0.909
  14  16  18    56.32    54.43    0.941
  14  16  20   224.09   222.93    0.845
  14  17   1    99.51    99.19    0.930
  14  17   3    57.76    58.75    0.997
  14  17   5    90.01    90.09    0.947
  14  17   7    58.86    60.23    1.063
  14  17   9   101.38   100.95    0.831
  14  17  11    54.77    55.21    1.056
  14  17  13    60.11    60.33    0.925
  14  17  15    50.79    52.16    1.055
  14  17  17    51.83    53.17    0.941
  14  17  19    38.74    40.78    1.136
  14  18   0    71.11    70.89    1.013
  14  18   2    23.62    20.25    1.461
  14  18   4   246.46   245.52    0.932
  14  18   6    13.98     6.46    1.943
  14  18   8    58.38    57.63    1.056
  14  18  10    27.73    27.70    1.168
  14  18  12   194.46   193.71    0.829
  14  18  16    57.29    54.43    0.893
  14  19   1    76.67    74.81    1.046
  14  19   3    79.27    80.14    0.847
  14  19   5    67.85    67.59    0.880
  14  19   7    54.81    53.94    0.990
  14  19   9    50.96    50.58    0.909
  14  19  11    77.86    78.96    0.925
  14  19  13    37.79    40.70    1.298
  14  19  15    52.57    52.25    1.039
  14  19  17    40.23    40.78    1.104
  14  20   0   263.96   264.80    1.240
  14  20   2   216.66   219.21    0.892
  14  20   6   219.57   220.37    1.089
  14  20   8   249.53   254.65    1.171
  14  20  10   219.14   221.16    0.878
  14  20  12    11.71     9.58    2.402
  14  20  14   163.41   165.87    0.877
  14  20  16   221.61   222.93    0.829
  14  21   1    76.99    78.94    0.877
  14  21   3    49.04    48.93    1.006
  14  21   5    43.22    45.47    1.055
  14  21   7    69.02    71.54    0.990
  14  21   9    43.54    48.67    1.233
  14  21  11    55.50    56.22    0.925
  14  21  13    40.69    40.51    1.104
  14  21  15    60.72    62.17    0.990
  14  22   0    53.12    52.92    1.055
  14  22   4   191.67   192.40    0.877
  14  22   6    12.48     2.62    2.207
  14  22   8    44.98    44.60    0.941
  14  22  10    12.79    11.66    2.045
  14  22  12   161.70   163.71    0.926
  14  23   1    49.00    52.09    1.152
  14  23   3    62.69    62.84    1.055
  14  23   5    72.52    74.21    0.860
  14  23   7    27.28    27.34    1.152
  14  23   9    60.42    63.35    1.071
  14  23  11    46.67    48.17    1.006
  14  23  13    45.66    46.77    1.071
  14  24   0    23.41    23.62    1.250
  14  24   2    56.36    54.56    0.925
  14  24   4   226.79   227.22    0.813
  14  24   6    59.38    57.15    0.990
  14  24  10    59.14    57.33    1.006
  14  25   1    48.77    50.53    1.039
  14  25   3    27.80    27.47    1.233
  14  25   5    45.80    46.31    1.071
  14  25   7    57.31    59.38    1.022
  14  25   9    52.17    52.93    1.120
  14  26   0    43.78    41.67    1.071
  14  26   4   138.05   141.07    0.925
  14  26   6    10.10     2.66    2.499
  15   1   2   147.45   148.54    0.798
  15   1   4     8.27     5.96    2.640
  15   1   6   101.19   101.84    0.880
  15   1   8    47.10    48.87    1.046
  15   1  10   121.54   123.69    0.914
  15   1  12    16.56    12.67    1.611
  15   1  14    75.45    74.38    0.830
  15   1  16    10.30     7.43    2.242
  15   1  18    71.47    70.61    1.046
  15   1  20    13.58    14.06    1.817
  15   1  22    52.03    53.03    1.104
  15   1  24    22.06    20.73    1.363
  15   1  26    49.04    47.50    1.120
  15   2   3   156.54   157.66    0.798
  15   2   5   109.91   108.68    0.847
  15   2   7   134.18   133.48    0.831
  15   2   9    89.94    88.68    0.930
  15   2  11    73.40    72.35    0.947
  15   2  13    93.98    92.36    0.980
  15   2  15    61.09    59.78    0.897
  15   2  17    67.95    68.93    1.013
  15   2  19    58.39    60.10    1.039
  15   2  21    45.53    46.55    1.087
  15   2  23    56.87    54.61    0.860
  15   2  25    38.22    38.20    1.120
  15   3   2   156.06   157.66    0.814
  15   3   6   130.93   131.58    0.831
  15   3   8    13.14    11.65    1.793
  15   3  10   113.87   114.23    0.930
  15   3  12    22.25    18.79    1.478
  15   3  14    67.44    67.64    0.897
  15   3  16    15.24    14.04    1.777
  15   3  18    50.82    49.01    1.179
  15   3  22    54.36    55.00    1.104
  15   3  26    30.06    30.15    1.347
  15   4   5    21.21    21.83    1.428
  15   4   9    19.67    17.55    1.561
  15   4  13    17.68    16.18    1.395
  15   4  17     8.92     9.68    2.939
  15   4  19    22.23    24.72    1.583
  15   4  21    10.43     9.24    2.321
  15   4  25     9.35     9.99    2.840
  15   5   2   108.46   108.68    0.864
  15   5   4    22.70    21.83    1.312
  15   5   6   108.88   107.88    0.881
  15   5   8    26.32    24.86    1.262
  15   5  10    95.77    96.09    0.930
  15   5  12    29.31    27.57    1.245
  15   5  14    94.71    93.64    0.831
  15   5  16    16.88    17.45    1.528
  15   5  18    68.68    68.79    0.880
  15   5  22    72.10    72.92    1.055
  15   5  24     9.23     1.15    2.694
  15   6   1   101.53   101.84    0.880
  15   6   3   133.95   131.59    0.831
  15   6   5   108.14   107.88    0.881
  15   6   7   117.99   115.89    0.881
  15   6   9   121.57   122.34    0.914
  15   6  11   101.14   103.44    0.980
  15   6  13    88.79    89.86    0.831
  15   6  15    47.79    49.14    1.013
  15   6  17    57.90    59.12    1.129
  15   6  19    44.36    45.43    0.974
  15   6  21    43.45    44.02    1.185
  15   6  23    49.90    49.99    0.990
  15   6  25    37.36    40.58    1.314
  15   7   2   133.66   133.48    0.864
  15   7   6   115.36   115.89    0.914
  15   7   8    20.08    22.13    1.578
  15   7  10    92.36    91.74    0.930
  15   7  12    11.70     9.89    1.793
  15   7  14    77.82    76.98    0.897
  15   7  16    12.22    12.10    2.408
  15   7  18    67.38    66.96    1.006
  15   7  22    29.93    30.65    1.168
  15   7  24    11.53     8.10    2.191
  15   8   1    47.50    48.88    1.046
  15   8   3    15.70    11.65    1.727
  15   8   5    25.07    24.86    1.378
  15   8   7    21.17    22.13    1.528
  15   8   9    18.71    20.14    1.694
  15   8  11     9.14     5.99    2.109
  15   8  13    25.38    25.77    1.329
  15   8  17    15.51    16.15    1.594
  15   8  19    14.87    11.56    1.688
  15   9   2    88.01    88.68    0.947
  15   9   4    17.64    17.55    1.627
  15   9   6   122.04   122.34    0.930
  15   9   8    19.81    20.15    1.528
  15   9  10    71.23    71.50    0.997
  15   9  12    16.31    15.73    1.594
  15   9  14    82.25    82.39    0.980
  15   9  18    74.02    74.71    0.860
  15   9  22    46.98    48.05    0.957
  15  10   1   122.60   123.69    0.930
  15  10   3   113.15   114.23    0.930
  15  10   5    92.78    96.10    0.914
  15  10   7    92.21    91.74    0.930
  15  10   9    71.21    71.50    1.046
  15  10  11    65.94    66.19    0.897
  15  10  13    66.72    64.82    0.980
  15  10  15    84.87    84.90    1.013
  15  10  17    74.65    75.06    1.087
  15  10  19    66.83    66.40    0.990
  15  10  21    49.18    49.43    0.925
  15  10  23    54.80    56.81    1.055
  15  11   2    72.58    72.35    0.947
  15  11   4    10.41     9.82    2.325
  15  11   6   103.63   103.44    0.930
  15  11  10    66.46    66.19    0.880
  15  11  12    11.12     2.13    2.192
  15  11  14    86.92    85.87    0.997
  15  11  16    12.75    10.12    2.062
  15  11  18    71.80    74.23    0.941
  15  11  20    17.51    12.78    1.769
  15  11  22    55.07    54.92    0.941
  15  12   1    15.73    12.67    1.910
  15  12   3    17.61    18.79    1.860
  15  12   5    27.28    27.57    1.395
  15  12   9    14.49    15.73    1.810
  15  12  13    12.27    13.61    2.640
  15  12  17    20.50    20.01    1.461
  15  12  19    23.24    24.58    1.461
  15  12  21    10.18     7.65    2.158
  15  13   2    92.00    92.36    0.980
  15  13   4    17.11    16.18    1.827
  15  13   6    89.69    89.86    0.831
  15  13   8    18.48    25.77    1.594
  15  13  10    66.72    64.82    0.997
  15  13  12    15.66    13.61    1.943
  15  13  14    82.76    82.10    0.924
  15  13  16    18.17    15.73    1.444
  15  13  18    47.57    46.51    1.168
  15  13  22    49.29    53.35    1.168
  15  14   1    74.75    74.38    0.830
  15  14   3    68.88    67.64    0.880
  15  14   5    94.13    93.64    0.831
  15  14   7    76.99    76.98    0.930
  15  14   9    78.97    82.39    0.980
  15  14  11    84.89    85.87    1.013
  15  14  13    81.91    82.10    0.924
  15  14  15    59.27    59.75    0.925
  15  14  17    53.42    52.16    0.990
  15  14  19    52.29    52.25    1.006
  15  14  21    61.91    62.17    0.957
  15  15   2    60.00    59.78    0.930
  15  15   6    46.64    49.14    1.113
  15  15  10    83.57    84.90    1.080
  15  15  14    61.42    59.75    0.876
  15  15  18    78.17    79.82    0.893
  15  16   3    14.89    14.04    1.627
  15  16   5    17.62    17.45    1.661
  15  16   7    14.72    12.10    1.993
  15  16  11    10.25    10.12    2.573
  15  16  13    15.52    15.73    1.623
  15  16  17    13.50    13.34    1.931
  15  17   2    67.84    68.93    1.013
  15  17   6    60.00    59.12    1.113
  15  17   8    16.75    16.15    1.544
  15  17  10    73.60    75.06    1.055
  15  17  12    22.86    20.00    1.379
  15  17  14    50.61    52.16    1.087
  15  17  16    12.06    13.34    1.980
  15  17  18    53.82    52.94    0.990
  15  18   1    71.15    70.61    1.063
  15  18   3    49.24    49.00    1.179
  15  18   5    68.48    68.80    0.897
  15  18   7    66.64    66.96    1.039
  15  18   9    73.89    74.71    0.860
  15  18  11    73.12    74.23    0.925
  15  18  13    45.13    46.51    1.217
  15  18  15    79.30    79.82    0.877
  15  18  17    54.30    52.94    0.957
  15  18  19    51.39    53.30    1.120
  15  19   2    62.08    60.10    1.006
  15  19   4    21.35    24.72    1.633
  15  19   6    45.71    45.43    0.941
  15  19   8    13.85    11.56    1.817
  15  19  10    63.96    66.40    0.974
  15  19  12    25.39    24.58    1.396
  15  19  14    51.91    52.24    0.990
  15  19  18    52.33    53.31    1.136
  15  20   1    15.34    14.06    1.639
  15  21   2    45.72    46.55    1.087
  15  21   4    11.69     9.24    2.288
  15  21   6    40.50    44.02    1.168
  15  21  10    50.07    49.43    0.941
  15  21  14    60.96    62.17    0.990
  15  22   1    52.88    53.03    1.087
  15  22   3    53.17    55.01    1.055
  15  22   5    73.29    72.92    1.006
  15  22   7    30.36    30.65    1.104
  15  22   9    46.25    48.05    1.039
  15  22  11    53.62    54.92    0.990
  15  22  13    52.74    53.35    1.071
  15  23   2    54.21    54.61    0.893
  15  23   6    49.41    49.99    1.039
  15  23   8    10.65    11.20    2.710
  15  23  10    55.16    56.81    1.055
  15  23  12    12.44    14.39    2.191
  15  24   1    20.51    20.73    1.542
  15  25   2    39.72    38.20    1.055
  15  25   4     8.71     9.99    2.888
  15  25   6    40.55    40.58    1.136
  15  26   1    46.31    47.50    1.120
  15  26   3    27.68    30.15    1.542
  16   0   0   809.62   815.55    1.138
  16   0   2    25.92    27.76    1.279
  16   0   4   368.72   367.93    1.151
  16   0   6    31.96    28.82    1.179
  16   0   8   781.17   793.11    1.237
  16   0  10    10.44     7.29    2.674
  16   0  12   309.83   307.15    1.282
  16   0  14    49.25    50.21    0.947
  16   0  16   549.29   553.77    1.240
  16   0  18    15.19    16.20    1.694
  16   0  20   168.44   171.10    0.828
  16   0  22    13.40    10.79    2.321
  16   0  24   389.03   386.05    1.141
  16   1   3    15.62    17.04    1.694
  16   1   5    28.14    26.67    1.229
  16   1   7    26.97    27.60    1.329
  16   1   9    11.02    11.03    2.491
  16   1  25    12.61     7.32    1.996
  16   2   0    24.68    27.76    1.345
  16   2   2   143.15   148.87    0.831
  16   2   4   497.83   504.79    1.156
  16   2   6   122.93   124.39    0.864
  16   2   8    20.41    21.28    1.578
  16   2  10    85.24    86.05    0.930
  16   2  12   382.08   381.02    1.285
  16   2  14    75.03    77.72    0.897
  16   2  18    60.80    60.72    1.006
  16   2  20   233.49   235.24    0.829
  16   2  22    50.10    48.26    0.925
  16   2  24    10.06     3.03    2.288
  16   3   1    18.23    17.04    1.461
  16   3   7    24.74    24.14    1.378
  16   3   9    23.42    22.26    1.345
  16   3  11    12.67    10.10    2.026
  16   3  13    25.59    24.48    1.279
  16   3  15    16.41    14.04    1.594
  16   3  17    23.23    23.43    1.644
  16   3  23    11.72     9.94    2.174
  16   4   0   366.46   367.93    1.151
  16   4   2   498.51   504.79    1.156
  16   4   4   100.57   103.62    0.914
  16   4   6   445.56   449.10    1.187
  16   4   8   326.60   328.01    1.233
  16   4  10   359.48   358.43    1.217
  16   4  12    69.17    70.23    0.830
  16   4  14   340.55   340.63    1.133
  16   4  16   259.87   258.12    1.298
  16   4  18   288.42   288.02    1.240
  16   4  20    46.15    45.12    1.006
  16   4  22   228.49   228.26    1.105
  16   4  24   175.97   176.30    0.845
  16   5   1    28.06    26.67    1.229
  16   5   7    14.35    16.28    1.993
  16   5  11    29.23    27.38    1.279
  16   5  13    11.76     9.22    1.827
  16   5  15    19.51    17.45    1.461
  16   5  21     8.85     3.73    2.840
  16   5  23    10.34     9.19    2.337
  16   6   0    27.74    28.82    1.345
  16   6   2   121.42   124.39    0.881
  16   6   4   447.09   449.10    1.187
  16   6   6    81.28    82.32    0.947
  16   6  10    91.22    91.72    0.980
  16   6  12   352.61   355.19    1.067
  16   6  14    79.60    80.76    0.947
  16   6  18    88.81    89.22    1.023
  16   6  20   260.15   260.31    1.220
  16   6  22    62.85    61.18    0.925
  16   7   1    26.79    27.60    1.262
  16   7   3    23.82    24.14    1.445
  16   7   5    17.77    16.28    1.677
  16   7   9    18.28    15.41    1.395
  16   7  11    26.59    26.67    1.063
  16   7  13    11.90    12.70    2.159
  16   7  17    13.56    11.80    1.897
  16   7  17    10.72    11.80    2.076
  16   8   0   787.53   793.11    1.237
  16   8   2    20.43    21.28    1.578
  16   8   4   326.63   328.01    1.233
  16   8   8   694.14   696.80    1.247
  16   8  10    22.73    24.47    1.295
  16   8  12   262.67   262.36    1.132
  16   8  14    12.40     9.07    2.225
  16   8  16   489.71   489.64    1.121
  16   8  20   176.67   176.78    0.942
  16   8  24   346.93   343.40    1.254
  16   9   1    12.08    11.03    2.109
  16   9   3    19.26    22.26    1.644
  16   9   7    14.36    15.41    2.159
  16   9  11    13.55    15.05    1.777
  16   9  17    13.35    13.19    1.899
  16   9  21     9.71     8.25    2.629
  16  10   2    84.91    86.05    0.947
  16  10   4   357.67   358.43    1.217
  16  10   6    89.95    91.71    0.997
  16  10   8    26.43    24.47    1.162
  16  10  10   113.07   115.37    0.864
  16  10  12   350.56   348.08    1.200
  16  10  14    63.63    64.24    0.880
  16  10  18    52.32    51.02    0.974
  16  10  20   250.19   252.21    1.105
  16  10  22    44.37    43.60    1.022
  16  11   1    11.05     7.99    2.325
  16  11   3    13.73    10.10    1.877
  16  11   5    27.12    27.38    1.461
  16  11   7    24.82    26.67    1.279
  16  11   9    14.84    15.05    1.860
  16  11  15    15.85    10.12    1.699
  16  12   0   309.62   307.15    1.283
  16  12   2   376.01   381.02    1.285
  16  12   4    67.90    70.23    0.814
  16  12   6   354.06   355.19    1.067
  16  12   8   264.69   262.36    1.132
  16  12  10   346.90   348.08    1.233
  16  12  12    68.50    69.67    1.080
  16  12  14   267.16   267.87    1.240
  16  12  16   196.94   198.75    0.796
  16  12  18   230.92   231.96    0.927
  16  12  20    50.52    50.04    1.055
  16  12  22   191.04   192.93    0.926
  16  13   3    26.79    24.47    1.162
  16  13   5    11.21     9.22    2.043
  16  13   7     9.61    12.70    2.757
  16  13   9     9.45     6.03    2.424
  16  13  11    10.85     1.70    2.524
  16  13  15    14.98    15.73    1.866
  16  13  21    16.06    14.99    1.753
  16  14   0    48.92    50.21    0.947
  16  14   2    76.41    77.72    0.897
  16  14   4   336.05   340.63    1.167
  16  14   6    80.14    80.76    0.947
  16  14   8     9.79     9.07    2.773
  16  14  10    64.89    64.24    1.129
  16  14  12   265.37   267.87    1.256
  16  14  14    71.12    69.45    0.876
  16  14  18    56.38    54.43    0.893
  16  14  20   222.41   222.93    0.845
  16  15   3    13.01    14.04    1.959
  16  15   5    18.73    17.45    1.528
  16  15   7    11.43    12.10    2.524
  16  15  11     9.24    10.12    3.068
  16  15  13    16.28    15.73    1.671
  16  15  17    12.89    13.34    1.866
  16  15  19     9.37     3.05    2.483
  16  16   0   551.54   553.77    1.240
  16  16   4   256.03   258.12    0.932
  16  16   8   488.36   489.64    1.121
  16  16  12   199.68   198.75    0.812
  16  16  16   433.17   433.49    1.126
  16  16  20   155.45   155.78    0.958
  16  17   1    12.35     8.17    2.292
  16  17   3    25.96    23.43    1.411
  16  17   7     9.19    11.80    2.870
  16  17   9    12.71    13.19    1.915
  16  17  13    11.16     6.82    2.288
  16  17  15    11.60    13.34    2.499
  16  18   0    16.39    16.20    1.495
  16  18   2    59.48    60.72    1.039
  16  18   4   287.17   288.02    1.240
  16  18   6    90.37    89.22    0.940
  16  18   8     9.61     1.40    2.223
  16  18  10    53.01    51.02    0.974
  16  18  12   234.13   231.96    0.894
  16  18  14    53.61    54.43    0.957
  16  18  18    20.01    20.28    1.720
  16  19  11    13.53    10.62    2.029
  16  19  17    10.71     6.97    2.369
  16  20   0   168.26   171.10    0.812
  16  20   2   233.22   235.24    1.154
  16  20   4    43.67    45.12    1.039
  16  20   6   256.75   260.31    1.187
  16  20  10   254.88   252.21    1.073
  16  20  12    50.75    50.04    0.990
  16  20  14   220.21   222.93    0.845
  16  20  16   153.49   155.78    0.958
  16  21  13    15.57    14.99    1.769
  16  22   2    47.58    48.26    0.974
  16  22   4   228.23   228.26    1.105
  16  22   6    62.25    61.18    0.893
  16  22  10    41.98    43.60    1.104
  16  22  12   192.28   192.93    0.926
  16  23   5     8.69     9.19    2.548
  16  24   0   380.14   386.05    1.141
  16  24   4   172.71   176.30    0.877
  16  24   6    11.12    10.35    2.353
  16  24   8   340.42   343.40    1.286
  17   1   2    89.36    88.62    0.880
  17   1   4    12.28    12.53    2.192
  17   1   6    98.49    99.86    0.930
  17   1   8    12.45    14.28    2.325
  17   1  10    77.05    78.76    0.997
  17   1  12    20.44    22.34    1.445
  17   1  14    98.74    99.19    0.897
  17   1  18    69.53    72.14    1.039
  17   1  22    68.03    67.93    0.876
  17   2   1    88.02    88.62    0.914
  17   2   3   112.81   111.07    0.914
  17   2   5    92.19    94.09    0.930
  17   2   7    96.76    96.86    0.947
  17   2   9    95.03    95.55    0.930
  17   2  11    69.13    69.41    0.814
  17   2  13   107.06   106.42    0.831
  17   2  15    67.99    68.93    1.013
  17   2  17    79.93    79.14    0.880
  17   2  19    69.04    66.92    0.909
  17   2  21    45.47    44.81    1.185
  17   2  23    64.59    64.40    1.055
  17   3   2   109.18   111.07    0.881
  17   3   4    23.20    22.30    1.461
  17   3   6   103.93   104.21    0.947
  17   3   8    24.78    24.24    1.329
  17   3  10   104.72   105.03    0.997
  17   3  14    58.87    58.75    0.980
  17   3  16    22.96    23.43    1.578
  17   3  18    68.95    70.34    0.860
  17   3  22    51.90    52.45    0.990
  17   4   1     9.99    12.53    2.723
  17   4   3    20.89    22.30    1.495
  17   4   5    35.68    37.37    1.262
  17   4   7    22.77    25.12    1.461
  17   4   9    13.56    12.56    2.059
  17   4  11    14.17    11.30    1.445
  17   4  13    13.06    12.91    1.993
  17   4  15    12.20     9.68    2.358
  17   4  21     9.96     4.07    2.110
  17   5   2    93.86    94.09    0.914
  17   5   4    38.33    37.36    1.146
  17   5   6    54.72    54.98    0.980
  17   5   8    15.05    16.10    1.943
  17   5  10   101.07    99.92    1.013
  17   5  12    17.69    17.95    1.578
  17   5  14    89.25    90.09    0.930
  17   5  18    77.53    79.98    0.860
  17   5  22    65.84    64.67    0.925
  17   5  24    14.28    11.23    1.964
  17   6   1    98.36    99.86    0.930
  17   6   3   103.74   104.21    0.947
  17   6   5    54.17    54.98    0.997
  17   6   7   115.61   117.24    0.930
  17   6   9    89.04    89.96    0.997
  17   6  11   100.54   100.97    0.831
  17   6  13    76.32    76.17    0.980
  17   6  15    59.97    59.12    1.179
  17   6  17    71.61    71.92    1.039
  17   6  19    58.82    58.31    1.006
  17   6  21    60.79    60.90    0.925
  17   6  23    41.39    41.06    1.071
  17   7   2    98.00    96.86    0.930
  17   7   4    24.85    25.12    1.378
  17   7   6   115.86   117.24    0.930
  17   7  10    88.38    86.11    0.831
  17   7  14    58.98    60.23    1.113
  17   7  16    15.46    11.80    1.748
  17   7  18    55.80    56.16    0.974
  17   7  22    57.27    59.23    1.120
  17   8   1    13.46    14.28    1.959
  17   8   3    22.66    24.24    1.578
  17   8   5    14.39    16.10    1.993
  17   8   7    11.36     8.75    2.624
  17   8  11    22.92    21.63    1.411
  17   8  13    23.05    22.77    1.478
  17   8  15    13.87    16.15    1.910
  17   8  21    18.76    15.43    1.525
  17   9   2    94.92    95.55    0.930
  17   9   4    14.99    12.56    2.026
  17   9   6    89.88    89.96    1.013
  17   9   8     9.65     3.55    2.175
  17   9  10    55.72    56.55    0.980
  17   9  12    14.32    13.92    2.076
  17   9  14   101.79   100.95    0.831
  17   9  18    48.16    49.58    1.168
  17   9  22    47.33    48.60    1.104
  17  10   1    76.91    78.76    0.980
  17  10   3   104.59   105.03    0.980
  17  10   5   100.61    99.91    0.781
  17  10   7    85.84    86.11    0.831
  17  10  11    73.34    73.20    0.947
  17  10  13    72.80    71.69    1.046
  17  10  15    73.88    75.06    1.055
  17  10  17    56.79    56.98    1.006
  17  10  19    54.47    54.70    1.120
  17  10  21    44.75    43.33    1.006
  17  11   2    67.53    69.41    0.830
  17  11   4     9.65    11.30    2.391
  17  11   6    99.07   100.97    0.864
  17  11   8    22.08    21.63    1.411
  17  11  10    73.04    73.20    1.013
  17  11  12    18.50    16.53    1.710
  17  11  14    53.97    55.21    1.105
  17  11  18    69.55    72.36    1.071
  17  11  20     9.54     3.44    2.353
  17  11  22    43.47    43.40    1.136
  17  12   1    22.23    22.34    1.362
  17  12   5    19.73    17.95    1.411
  17  12   7     9.55     3.18    2.640
  17  12   9    15.67    13.92    1.843
  17  12  11    16.13    16.53    1.644
  17  12  15    21.85    20.00    1.379
  17  12  21    13.76    15.01    2.012
  17  13   2   106.05   106.43    0.864
  17  13   4    10.41    12.91    2.591
  17  13   6    78.51    76.17    0.947
  17  13   8    27.11    22.77    1.245
  17  13  10    71.63    71.69    0.880
  17  13  14    59.63    60.33    0.941
  17  13  18    38.48    38.93    1.071
  17  14   1    98.72    99.19    0.880
  17  14   3    60.04    58.75    0.997
  17  14   5    89.99    90.09    0.930
  17  14   7    58.98    60.23    1.063
  17  14   9   100.99   100.95    0.831
  17  14  11    54.26    55.21    1.072
  17  14  13    59.26    60.33    0.925
  17  14  15    51.91    52.16    1.104
  17  14  17    53.77    53.17    0.957
  17  14  19    40.24    40.78    1.120
  17  15   2    69.47    68.93    1.013
  17  15   4    10.44     9.68    2.757
  17  15   6    59.41    59.12    1.079
  17  15   8    16.98    16.15    1.661
  17  15  10    72.80    75.06    1.104
  17  15  12    19.16    20.01    1.509
  17  15  14    51.47    52.16    1.104
  17  15  16    13.32    13.34    1.801
  17  15  18    53.72    52.94    0.990
  17  16   1    12.56     8.17    2.292
  17  16   3    23.43    23.43    1.378
  17  16   9    17.42    13.19    1.444
  17  16  15    17.73    13.34    1.509
  17  17   2    78.58    79.14    0.897
  17  17   6    71.92    71.92    0.957
  17  17  10    56.60    56.98    0.941
  17  17  14    50.99    53.17    0.990
  17  17  18    28.20    27.43    1.298
  17  18   1    70.29    72.14    1.087
  17  18   3    70.29    70.34    0.860
  17  18   5    79.10    79.97    0.860
  17  18   7    54.15    56.16    1.039
  17  18   9    47.96    49.58    1.087
  17  18  11    70.36    72.36    1.055
  17  18  13    38.70    38.93    1.055
  17  18  15    53.62    52.94    0.925
  17  18  17    27.58    27.43    1.282
  17  19   2    66.07    66.92    0.876
  17  19   6    57.14    58.31    1.055
  17  19   8    12.54    12.41    2.093
  17  19  10    51.87    54.70    1.168
  17  19  14    39.75    40.78    1.136
  17  20   7    14.20    13.72    2.288
  17  20  13    10.87     9.92    2.256
  17  21   2    44.76    44.81    1.152
  17  21   4     7.89     4.07    2.613
  17  21   6    60.45    60.90    0.876
  17  21   8    13.44    15.43    2.045
  17  21  10    43.34    43.33    1.055
  17  21  12    17.07    15.01    1.574
  17  22   1    66.65    67.93    0.925
  17  22   3    52.29    52.44    0.941
  17  22   5    63.40    64.67    0.958
  17  22   7    58.38    59.23    1.039
  17  22   9    46.40    48.60    1.071
  17  22  11    41.92    43.40    1.250
  17  23   2    63.45    64.40    1.055
  17  23   6    41.67    41.06    1.104
  17  24   3     9.59     6.30    2.532
  17  24   5    13.72    11.23    1.996
  18   0   2   104.41   107.12    0.947
  18   0   4   351.02   356.72    1.234
  18   0   6    75.06    75.42    0.914
  18   0   8    17.12    15.97    1.710
  18   0  10    56.86    57.48    0.880
  18   0  12   358.71   357.47    1.134
  18   0  14    72.38    70.89    0.997
  18   0  16    16.26    16.20    1.428
  18   0  18    73.51    73.16    0.925
  18   0  20   268.68   266.02    1.285
  18   0  22    53.02    50.49    1.006
  18   0  24    26.43    25.26    1.347
  18   1   1   104.27   103.07    0.930
  18   1   3   117.29   119.75    0.914
  18   1   5    83.41    80.48    0.880
  18   1   7   111.10   111.62    0.930
  18   1   9    91.62    90.70    0.997
  18   1  11    88.03    86.61    0.864
  18   1  13    90.64    92.51    0.930
  18   1  15    69.28    70.61    1.080
  18   1  17    72.54    72.14    1.006
  18   1  19    75.97    76.73    0.941
  18   1  21    44.49    45.38    1.006
  18   1  23    61.45    63.99    0.990
  18   2   0   105.14   107.12    0.930
  18   2   4   299.93   301.75    1.183
  18   2   6    17.89    19.10    1.727
  18   2   8    83.78    85.78    0.980
  18   2  10    37.65    37.24    0.996
  18   2  12   262.87   264.58    1.165
  18   2  14    19.30    20.25    1.710
  18   2  16    60.29    60.72    1.006
  18   2  20   196.52   196.01    0.942
  18   2  24    52.47    48.79    1.055
  18   3   1   121.29   119.75    0.930
  18   3   3   133.99   134.96    0.930
  18   3   5    94.76    94.34    0.930
  18   3   7   115.42   115.57    0.947
  18   3   9    95.97    96.60    0.781
  18   3  11    76.40    76.42    0.864
  18   3  13    82.68    82.17    0.980
  18   3  15    47.82    49.00    1.179
  18   3  17    69.27    70.34    0.876
  18   3  19    45.43    44.98    1.055
  18   3  21    46.39    47.67    1.039
  18   3  23    46.92    45.61    1.022
  18   4   0   355.43   356.72    1.234
  18   4   2   301.27   301.75    1.183
  18   4   6   289.44   290.41    1.232
  18   4   8   376.44   375.43    1.284
  18   4  10   254.14   253.57    1.065
  18   4  12     9.07     7.87    2.624
  18   4  14   246.06   245.52    0.932
  18   4  16   289.12   288.02    1.240
  18   4  18   209.97   207.92    0.812
  18   4  20    26.32    25.05    1.509
  18   4  22   167.95   166.37    0.893
  18   5   1    79.73    80.48    0.947
  18   5   3    96.03    94.34    0.880
  18   5   5    86.31    85.02    0.947
  18   5   7   100.28    99.14    0.980
  18   5   9    93.89    92.91    0.831
  18   5  11    85.46    84.36    0.880
  18   5  13   104.82   106.85    0.980
  18   5  15    69.40    68.80    0.897
  18   5  17    78.43    79.97    0.877
  18   5  19    63.85    64.29    1.006
  18   5  21    64.26    64.28    0.893
  18   5  23    47.63    47.68    1.071
  18   6   0    73.26    75.42    0.947
  18   6   2    20.75    19.10    1.511
  18   6   4   291.17   290.41    1.232
  18   6   8    60.56    62.33    0.864
  18   6  10     9.65    11.38    2.757
  18   6  12   251.50   250.03    1.231
  18   6  16    87.69    89.22    1.023
  18   6  20   177.32   176.80    0.780
  18   7   1   109.04   111.62    0.930
  18   7   3   113.33   115.57    0.947
  18   7   5    98.74    99.14    0.980
  18   7   7   100.22    99.72    0.781
  18   7   9    90.94    89.78    0.864
  18   7  11    78.28    76.34    0.980
  18   7  13    65.10    64.34    1.063
  18   7  15    67.70    66.96    1.039
  18   7  17    54.53    56.16    1.006
  18   7  19    53.35    52.93    1.055
  18   7  21    32.64    32.28    1.233
  18   7  23    58.44    59.07    1.071
  18   8   0    15.22    15.97    1.926
  18   8   2    84.99    85.78    0.980
  18   8   4   372.30   375.43    1.284
  18   8   6    59.88    62.33    0.897
  18   8  10    85.80    85.12    0.930
  18   8  12   302.33   302.08    1.282
  18   8  14    58.12    57.63    0.990
  18   8  18    64.01    62.62    1.006
  18   8  20   212.66   210.52    0.812
  18   8  22    48.51    45.23    1.055
  18   9   1    90.53    90.70    0.980
  18   9   3    96.42    96.59    0.781
  18   9   5    92.36    92.91    0.831
  18   9   7    89.89    89.78    0.880
  18   9   9    65.52    65.19    0.947
  18   9  11    83.06    83.54    1.013
  18   9  13    72.73    72.63    0.880
  18   9  15    74.38    74.71    0.828
  18   9  17    48.84    49.58    1.087
  18   9  19    63.59    65.55    0.893
  18   9  21    47.84    49.74    1.071
  18  10   0    55.88    57.48    0.930
  18  10   2    36.36    37.24    1.013
  18  10   4   255.49   253.57    1.065
  18  10   6    13.97    11.37    1.710
  18  10   8    85.71    85.12    0.930
  18  10  12   221.60   221.57    1.114
  18  10  14    25.83    27.70    1.347
  18  10  16    49.90    51.02    0.990
  18  10  20   192.32   191.56    0.893
  18  11   1    86.71    86.61    0.831
  18  11   3    76.76    76.42    0.897
  18  11   5    83.31    84.36    0.880
  18  11   7    75.29    76.33    0.997
  18  11   9    85.07    83.54    0.963
  18  11  11    72.92    72.79    0.880
  18  11  13    64.77    64.80    1.006
  18  11  15    73.89    74.23    0.941
  18  11  17    71.21    72.36    1.039
  18  11  19    46.49    45.76    1.104
  18  11  21    55.79    54.14    1.006
  18  12   0   358.66   357.47    1.134
  18  12   2   264.95   264.58    1.165
  18  12   4    11.29     7.87    2.308
  18  12   6   249.15   250.03    1.231
  18  12   8   300.05   302.08    1.299
  18  12  10   224.33   221.58    1.081
  18  12  14   190.54   193.71    0.829
  18  12  16   232.90   231.96    0.927
  18  12  18   164.97   165.31    0.861
  18  12  20    12.27     8.97    2.126
  18  13   1    89.78    92.51    0.947
  18  13   3    82.45    82.17    0.980
  18  13   5   109.19   106.85    0.930
  18  13   7    63.64    64.34    1.113
  18  13   9    71.42    72.63    0.897
  18  13  11    63.57    64.80    1.120
  18  13  13    59.86    61.89    1.006
  18  13  15    48.25    46.51    1.104
  18  13  17    40.96    38.93    0.957
  18  13  19    41.35    39.73    1.071
  18  14   0    70.83    70.89    0.997
  18  14   2    17.67    20.25    1.843
  18  14   4   243.90   245.52    0.948
  18  14   6     9.50     6.46    2.242
  18  14   8    58.37    57.63    1.039
  18  14  10    27.40    27.70    1.201
  18  14  12   192.25   193.71    0.829
  18  14  16    57.82    54.43    0.957
  18  15   1    69.82    70.61    0.847
  18  15   3    49.42    49.01    1.196
  18  15   5    69.25    68.79    0.880
  18  15   7    66.56    66.96    0.990
  18  15   9    76.07    74.71    0.812
  18  15  11    75.13    74.23    0.941
  18  15  13    47.15    46.51    1.104
  18  15  15    78.31    79.82    0.893
  18  15  17    54.33    52.94    0.957
  18  15  19    51.50    53.31    1.136
  18  16   0    15.61    16.20    1.777
  18  16   2    60.64    60.72    1.006
  18  16   4   285.21   288.02    1.257
  18  16   6    90.89    89.22    0.990
  18  16  10    50.13    51.02    1.006
  18  16  12   228.97   231.96    0.927
  18  16  14    55.20    54.43    0.941
  18  16  18    18.59    20.28    1.834
  18  17   1    72.23    72.14    0.990
  18  17   3    70.04    70.34    0.812
  18  17   5    81.65    79.98    0.812
  18  17   7    55.62    56.16    0.974
  18  17   9    49.90    49.58    1.006
  18  17  11    72.44    72.36    1.104
  18  17  13    38.82    38.93    1.071
  18  17  15    53.86    52.94    0.925
  18  17  17    29.03    27.43    1.347
  18  18   0    74.03    73.16    0.925
  18  18   4   205.89   207.92    0.812
  18  18   8    64.68    62.62    1.006
  18  18  12   164.38   165.31    0.861
  18  18  16    21.25    20.28    1.639
  18  19   1    75.34    76.73    0.990
  18  19   3    44.07    44.98    1.120
  18  19   7    51.22    52.93    1.071
  18  19   9    63.68    65.55    0.893
  18  19  11    45.95    45.76    1.104
  18  19  13    37.58    39.73    1.217
  18  19  15    52.30    53.30    1.071
  18  20   0   263.67   266.02    1.301
  18  20   2   195.50   196.01    0.942
  18  20   4    25.21    25.05    1.574
  18  20   6   174.48   176.80    0.780
  18  20   8   212.20   210.52    0.829
  18  20  10   189.63   191.56    0.893
  18  20  12    11.75     8.97    2.174
  18  21   1    44.85    45.38    0.941
  18  21   3    46.28    47.67    0.990
  18  21   5    62.67    64.28    0.925
  18  21   7    30.36    32.28    1.412
  18  21   9    49.86    49.74    1.022
  18  21  11    53.65    54.14    1.104
  18  22   0    49.85    50.49    1.071
  18  22   4   165.80   166.37    0.893
  18  22   8    47.25    45.23    1.022
  18  23   1    61.03    63.99    1.023
  18  23   3    45.87    45.62    1.022
  18  23   5    45.50    47.68    1.185
  18  23   7    57.58    59.07    1.168
  18  24   0    28.09    25.26    1.233
  18  24   2    49.68    48.79    1.136
  19   1   2    75.59    75.29    0.947
  19   1   6   111.75   112.24    0.980
  19   1   8     9.08     2.00    2.242
  19   1  10    62.55    64.25    0.947
  19   1  14    73.17    74.81    1.080
  19   1  16    10.65     1.63    2.645
  19   1  18    75.98    76.73    0.941
  19   1  22    37.32    38.23    1.282
  19   2   1    75.75    75.29    0.997
  19   2   3   110.30   109.92    0.881
  19   2   5    75.36    75.95    1.030
  19   2   7   104.57   105.18    0.764
  19   2   9    77.05    78.25    0.880
  19   2  11    76.03    76.52    0.930
  19   2  13    79.30    79.41    1.013
  19   2  15    59.00    60.10    1.056
  19   2  17    66.55    66.92    0.909
  19   2  19    45.40    44.78    1.104
  19   2  21    38.87    38.48    1.168
  19   2  23    52.55    50.17    1.136
  19   3   2   109.68   109.92    0.914
  19   3   6    92.04    93.17    0.997
  19   3   8    23.06    21.94    1.212
  19   3  10    72.34    70.88    0.897
  19   3  12    11.92     7.09    2.275
  19   3  14    79.77    80.14    0.831
  19   3  18    45.83    44.98    1.055
  19   3  20    11.72    10.44    2.093
  19   3  22    43.52    44.76    1.104
  19   4   5    11.85     8.13    2.325
  19   4   9    25.70    27.12    1.279
  19   4  13    12.96    10.90    2.109
  19   4  15    23.69    24.72    1.468
  19   4  21     8.63     5.39    2.661
  19   5   2    75.54    75.95    0.980
  19   5   6    69.06    69.26    0.814
  19   5   8    13.46     8.66    1.777
  19   5  10    90.80    91.26    0.897
  19   5  12    20.87    19.88    1.760
  19   5  14    67.18    67.59    0.880
  19   5  18    63.30    64.29    1.055
  19   5  20    16.13    14.24    1.509
  19   5  22    72.18    72.63    0.958
  19   6   1   112.65   112.24    0.947
  19   6   3    93.29    93.17    0.997
  19   6   5    69.08    69.26    0.864
  19   6   7    71.47    71.27    0.880
  19   6   9    77.15    76.47    0.930
  19   6  11    64.08    63.15    1.063
  19   6  13    76.21    75.78    0.847
  19   6  15    45.60    45.43    0.974
  19   6  17    59.77    58.31    0.974
  19   6  19    73.38    73.57    0.893
  19   6  21    53.50    55.30    1.006
  19   7   2   104.28   105.18    0.764
  19   7   6    72.73    71.27    0.864
  19   7   8    15.44    15.33    1.744
  19   7  10    91.89    90.70    0.930
  19   7  12    13.31    14.84    2.524
  19   7  14    54.52    53.94    1.056
  19   7  18    51.29    52.93    1.120
  19   7  20    14.06    13.50    1.931
  19   7  22    42.05    42.69    1.201
  19   8   3    24.61    21.93    1.113
  19   8   7    15.86    15.33    1.661
  19   8   9    29.12    29.86    1.229
  19   8  11    27.02    27.52    1.428
  19   8  15    14.09    11.56    1.558
  19   8  17    11.90    12.41    2.158
  19   8  21    11.11     9.47    2.223
  19   9   2    78.19    78.25    0.864
  19   9   4    26.78    27.12    1.245
  19   9   6    78.38    76.47    0.897
  19   9   8    30.92    29.86    1.196
  19   9  10    79.18    80.47    1.046
  19   9  14    50.01    50.58    0.941
  19   9  16     9.08     3.67    2.321
  19   9  18    64.26    65.55    0.893
  19  10   1    64.38    64.24    0.930
  19  10   3    70.55    70.88    0.930
  19  10   5    90.35    91.26    0.897
  19  10   7    89.57    90.71    0.997
  19  10   9    81.21    80.47    0.997
  19  10  11    60.03    59.01    0.897
  19  10  13    69.10    71.51    0.876
  19  10  15    67.19    66.40    0.974
  19  10  17    53.79    54.70    1.168
  19  10  19    26.67    27.84    1.428
  19  10  21    32.58    32.55    1.363
  19  11   2    75.99    76.52    0.980
  19  11   4     9.11     8.01    2.524
  19  11   6    63.47    63.15    1.063
  19  11   8    28.30    27.52    1.461
  19  11  10    58.49    59.01    0.997
  19  11  12    11.38    13.73    1.980
  19  11  14    76.86    78.96    0.941
  19  11  18    44.39    45.76    1.055
  19  11  20    10.13     5.24    2.467
  19  12   5    19.13    19.89    1.611
  19  12   7    13.46    14.84    2.424
  19  12   9     8.72     6.44    2.837
  19  12  11    14.00    13.73    1.736
  19  12  13    17.20    16.66    1.688
  19  12  15    26.31    24.58    1.282
  19  13   2    78.97    79.41    1.013
  19  13   4    12.08    10.90    2.408
  19  13   6    73.58    75.78    0.880
  19  13  10    72.84    71.51    0.828
  19  13  12    17.44    16.66    1.753
  19  13  14    39.91    40.70    1.120
  19  13  16    10.25     4.35    2.174
  19  13  18    40.29    39.73    1.136
  19  14   1    73.58    74.81    1.046
  19  14   3    79.55    80.14    0.847
  19  14   5    66.72    67.59    0.930
  19  14   7    55.64    53.94    1.039
  19  14   9    49.20    50.58    0.974
  19  14  11    78.69    78.96    0.925
  19  14  13    39.74    40.70    1.233
  19  14  15    54.80    52.24    0.925
  19  14  17    41.71    40.78    1.055
  19  15   2    61.93    60.10    0.990
  19  15   4    26.36    24.72    1.352
  19  15   6    46.96    45.43    0.925
  19  15  10    65.23    66.40    1.006
  19  15  12    25.75    24.58    1.412
  19  15  14    52.09    52.25    0.990
  19  15  18    53.07    53.30    1.120
  19  16   5     9.39     9.39    2.434
  19  17   2    66.25    66.92    0.925
  19  17   6    57.38    58.31    1.055
  19  17   8    13.20    12.41    2.045
  19  17  10    54.48    54.70    1.104
  19  17  14    40.83    40.78    1.071
  19  18   1    75.11    76.73    0.974
  19  18   3    43.68    44.98    1.152
  19  18   5    63.67    64.29    1.006
  19  18   7    51.98    52.93    1.168
  19  18   9    64.36    65.55    0.860
  19  18  11    45.62    45.76    1.055
  19  18  13    40.30    39.73    1.055
  19  18  15    51.40    53.31    1.136
  19  19   2    45.42    44.78    1.120
  19  19   6    72.79    73.57    0.893
  19  19  10    27.76    27.84    1.282
  19  20   1     8.42     5.20    2.580
  19  20   3     9.07    10.45    2.678
  19  20   5    13.91    14.24    1.769
  19  20   7    14.37    13.50    1.931
  19  21   2    36.90    38.48    1.185
  19  21   4     9.04     5.39    2.402
  19  21   6    56.94    55.30    0.893
  19  21   8     9.84     9.48    2.759
  19  21  10    32.20    32.55    1.282
  19  22   1    37.01    38.23    1.136
  19  22   3    43.07    44.76    1.071
  19  22   5    71.49    72.63    0.958
  19  22   7    41.95    42.68    1.168
  19  23   2    49.66    50.16    1.168
  19  23   4     9.64     4.14    2.548
  20   0   0   301.54   300.90    1.282
  20   0   2   409.90   412.11    1.285
  20   0   4    74.81    74.51    0.997
  20   0   6   322.27   323.71    1.066
  20   0   8   242.09   240.72    1.131
  20   0  10   322.19   324.62    1.233
  20   0  12   100.32   100.54    1.013
  20   0  14   264.46   264.80    1.256
  20   0  16   171.68   171.10    0.812
  20   0  18   261.19   266.02    1.285
  20   0  20    76.93    75.36    0.925
  20   0  22   210.25   208.34    0.926
  20   1   9    13.12    11.54    1.926
  20   2   0   411.06   412.11    1.302
  20   2   2   320.74   322.13    1.016
  20   2   4     9.26     8.23    2.441
  20   2   6   278.86   279.33    1.065
  20   2   8   360.35   364.15    1.134
  20   2  10   236.13   233.59    0.882
  20   2  12    14.35    13.01    2.076
  20   2  14   216.02   219.21    0.892
  20   2  16   229.71   235.24    0.813
  20   2  18   194.71   196.01    0.926
  20   2  22   161.90   160.69    0.926
  20   3   5     9.38     6.53    2.408
  20   3  11     9.15     3.05    2.757
  20   3  19    10.67    10.45    2.304
  20   3  21    12.11     8.89    1.899
  20   4   0    73.80    74.51    0.814
  20   4   4   446.64   447.52    1.069
  20   4   6     8.78     2.80    2.557
  20   4   8   102.59   103.27    0.864
  20   4  10    27.63    29.46    1.362
  20   4  12   368.38   371.36    1.067
  20   4  14    12.58    13.73    2.369
  20   4  16    46.05    45.12    1.055
  20   4  18    25.10    25.05    1.461
  20   4  20   249.53   242.77    1.219
  20   4  22    14.06    15.59    1.882
  20   5   3    10.67     6.53    2.175
  20   5   9    20.52    18.56    1.528
  20   5  15    12.39     5.56    1.899
  20   5  19    14.62    14.24    1.817
  20   6   0   323.21   323.71    1.066
  20   6   2   277.83   279.33    1.065
  20   6   6   279.52   280.59    1.165
  20   6   8   338.81   341.40    1.233
  20   6  10   236.34   235.94    0.948
  20   6  12    27.78    27.88    1.262
  20   6  14   218.71   220.37    0.796
  20   6  16   258.23   260.31    1.220
  20   6  18   175.76   176.80    0.780
  20   7  11     8.52     4.78    2.657
  20   7  17    13.51    13.72    2.158
  20   7  19    11.76    13.50    2.353
  20   8   0   241.13   240.72    1.131
  20   8   2   361.77   364.15    1.167
  20   8   4   102.38   103.27    0.897
  20   8   6   339.41   341.40    1.233
  20   8   8   225.33   225.95    0.931
  20   8  10   277.02   279.49    1.082
  20   8  12    62.67    62.77    1.104
  20   8  14   250.19   254.65    1.155
  20   8  16   175.58   176.78    0.942
  20   8  18   211.88   210.52    0.829
  20   8  20    44.28    43.36    1.071
  20   9   5    18.42    18.56    1.877
  20   9  11    11.29     4.84    2.128
  20   9  13    19.62    18.17    1.444
  20   9  17    11.71     5.05    1.980
  20  10   0   319.13   324.62    1.233
  20  10   2   235.88   233.59    0.882
  20  10   4    27.73    29.46    1.395
  20  10   6   237.18   235.94    0.932
  20  10   8   277.47   279.49    1.082
  20  10  10   215.42   215.72    0.892
  20  10  14   221.75   221.16    0.878
  20  10  16   249.35   252.21    1.106
  20  10  18   192.13   191.56    0.893
  20  11   1     9.42     7.21    2.806
  20  11   7     8.89     4.78    2.375
  20  11  13    12.98     9.93    2.093
  20  11  15    11.85    12.78    2.353
  20  11  19     8.99     5.24    2.888
  20  12   0    97.40   100.54    1.013
  20  12   2    15.04    13.01    2.076
  20  12   4   369.63   371.36    1.084
  20  12   6    27.29    27.88    1.196
  20  12   8    60.32    62.77    1.152
  20  12  12   296.32   297.02    1.220
  20  12  14    12.60     9.58    2.142
  20  12  16    53.91    50.04    0.990
  20  12  18    11.78     8.97    1.947
  20  13   1     8.02     3.84    2.591
  20  13   9    18.46    18.17    1.558
  20  13  17    10.89     9.92    2.353
  20  14   0   265.31   264.80    1.240
  20  14   2   216.30   219.21    0.892
  20  14   4    13.91    13.73    2.126
  20  14   6   215.53   220.37    0.764
  20  14   8   253.39   254.65    1.154
  20  14  10   221.60   221.16    0.878
  20  14  12     9.54     9.58    3.116
  20  14  14   165.43   165.87    0.828
  20  14  16   221.37   222.93    0.845
  20  15   1    10.06    14.06    2.272
  20  15   5     9.09     5.56    2.499
  20  15  11    15.87    12.78    1.801
  20  15  13    10.98     6.91    2.045
  20  16   0   167.35   171.10    0.812
  20  16   2   230.61   235.24    0.829
  20  16   4    46.44    45.12    1.039
  20  16   6   258.56   260.31    1.220
  20  16   8   175.23   176.78    0.942
  20  16  10   248.43   252.21    1.106
  20  16  12    52.72    50.04    1.006
  20  16  14   224.98   222.93    0.845
  20  16  16   157.48   155.78    0.942
  20  17   7    14.63    13.72    2.272
  20  18   0   262.46   266.02    1.285
  20  18   2   192.45   196.01    0.942
  20  18   4    24.11    25.05    1.509
  20  18   6   174.99   176.80    0.780
  20  18   8   210.56   210.52    0.812
  20  18  10   192.31   191.56    0.893
  20  18  12    13.21     8.97    2.061
  20  19   3    13.07    10.44    1.769
  20  19   5    14.31    14.24    1.834
  20  19   7     9.95    13.50    2.661
  20  20   0    74.44    75.36    0.941
  20  20   4   247.99   242.77    1.219
  20  20   8    45.52    43.36    1.071
  20  22   0   208.02   208.34    0.894
  20  22   2   159.03   160.69    0.926
  20  22   4    15.27    15.59    1.720
  21   1   2    81.86    81.00    0.831
  21   1   6    97.46    99.13    0.930
  21   1   8    18.13    16.22    1.627
  21   1  10    48.82    47.88    1.113
  21   1  12    14.61    13.33    1.814
  21   1  14    77.04    78.94    0.877
  21   1  18    45.03    45.38    0.990
  21   1  20     9.99     8.14    2.434
  21   2   1    80.43    81.00    0.880
  21   2   3    94.48    95.08    0.864
  21   2   5    73.67    72.89    0.930
  21   2   7    98.55    99.73    0.897
  21   2  11    61.91    61.39    0.880
  21   2  13    70.49    70.03    1.087
  21   2  15    46.27    46.55    1.087
  21   2  17    44.09    44.81    1.152
  21   2  19    37.72    38.48    1.217
  21   2  21    41.44    40.12    1.104
  21   3   2    95.36    95.08    0.864
  21   3   4    24.84    23.80    1.362
  21   3   6    90.67    90.40    0.897
  21   3   8    21.21    22.49    1.627
  21   3  10    71.52    72.02    0.847
  21   3  14    48.74    48.93    0.990
  21   3  18    44.88    47.67    1.055
  21   4   3    24.86    23.80    1.279
  21   4   5    12.61     9.86    2.126
  21   4   9    21.83    20.21    1.727
  21   4  13    18.65    19.81    1.509
  21   4  15    10.93     9.24    1.996
  21   5   2    74.78    72.89    0.897
  21   5   6    64.12    66.14    1.046
  21   5   8     9.41     6.76    2.906
  21   5  10    84.69    85.47    0.831
  21   5  12    27.47    29.12    1.525
  21   5  14    43.70    45.47    1.055
  21   5  18    61.80    64.28    0.958
  21   6   1    96.41    99.12    0.897
  21   6   3    89.69    90.40    0.897
  21   6   5    65.50    66.14    0.980
  21   6   7    55.90    55.80    1.079
  21   6   9    80.73    79.31    0.963
  21   6  11    56.82    55.19    1.072
  21   6  13    50.65    50.05    0.941
  21   6  15    42.27    44.02    1.168
  21   6  17    60.01    60.90    0.876
  21   6  19    55.55    55.30    0.990
  21   7   2    99.29    99.74    0.897
  21   7   4     9.48     7.13    3.006
  21   7   6    56.64    55.80    1.063
  21   7  10    64.52    66.02    1.039
  21   7  14    70.36    71.54    1.006
  21   7  18    33.41    32.28    1.217
  21   8   1    18.49    16.22    1.594
  21   8   3    20.50    22.49    1.644
  21   8   9    26.58    26.26    1.336
  21   8  15    10.75     9.47    2.321
  21   8  17    17.40    15.43    1.542
  21   9   2    63.23    60.38    0.963
  21   9   4    21.41    20.21    1.661
  21   9   6    78.97    79.31    1.063
  21   9   8    25.32    26.26    1.451
  21   9  10    65.26    64.81    0.876
  21   9  12    16.06    16.80    1.704
  21   9  14    46.68    48.67    1.120
  21   9  16     8.63     8.25    2.564
  21   9  18    50.24    49.74    1.006
  21  10   1    48.36    47.88    1.079
  21  10   3    70.16    72.02    1.113
  21  10   5    84.76    85.47    0.831
  21  10   7    64.70    66.02    1.006
  21  10   9    63.31    64.81    0.941
  21  10  11    60.35    62.54    0.990
  21  10  13    65.36    66.47    1.006
  21  10  15    49.84    49.43    0.925
  21  10  17    41.02    43.33    1.104
  21  10  19    32.73    32.55    1.282
  21  11   2    60.16    61.39    0.897
  21  11   6    55.58    55.19    1.056
  21  11  10    60.17    62.54    1.006
  21  11  12    14.65    11.22    1.964
  21  11  14    57.44    56.22    0.876
  21  11  18    52.57    54.14    1.104
  21  12   1    11.63    13.33    2.573
  21  12   5    25.36    29.12    1.607
  21  12   7    10.96    10.88    2.045
  21  12   9    15.56    16.80    1.866
  21  12  11    12.36    11.22    2.515
  21  12  15    10.54     7.65    2.304
  21  12  17    14.41    15.01    1.964
  21  13   2    68.09    70.03    1.087
  21  13   4    20.75    19.81    1.412
  21  13   6    48.02    50.05    1.006
  21  13  10    64.55    66.47    1.039
  21  13  14    40.34    40.51    1.071
  21  13  16    13.39    14.99    2.239
  21  14   1    77.88    78.94    0.877
  21  14   3    49.16    48.93    0.990
  21  14   5    43.01    45.47    1.055
  21  14   7    72.07    71.55    0.974
  21  14   9    48.80    48.67    1.104
  21  14  11    56.17    56.22    0.941
  21  14  13    39.40    40.51    1.185
  21  14  15    61.97    62.17    0.990
  21  15   2    47.24    46.55    1.055
  21  15   4    10.21     9.24    2.515
  21  15   6    42.73    44.02    1.120
  21  15  10    51.29    49.43    0.941
  21  15  14    61.28    62.17    1.023
  21  16   9    13.12     8.25    1.915
  21  16  13    13.37    14.99    2.239
  21  17   2    43.69    44.81    1.168
  21  17   6    58.93    60.90    0.925
  21  17   8    12.33    15.43    2.304
  21  17  10    40.92    43.33    1.120
  21  17  12    11.99    15.01    2.499
  21  18   1    44.95    45.38    1.006
  21  18   3    45.52    47.67    0.990
  21  18   5    64.55    64.28    0.893
  21  18   7    31.94    32.28    1.282
  21  18   9    48.71    49.74    1.022
  21  18  11    54.01    54.14    1.104
  21  19   2    39.15    38.48    1.168
  21  19   4    10.47     5.39    2.353
  21  19   6    53.78    55.30    1.006
  21  19  10    31.46    32.55    1.282
  21  21   2    40.97    40.12    1.168
  22   0   2    73.86    75.54    0.997
  22   0   4   286.72   287.72    1.199
  22   0   6    61.51    61.35    1.013
  22   0  10    49.49    47.30    1.006
  22   0  12   266.20   272.90    1.090
  22   0  14    53.98    52.92    0.974
  22   0  18    51.72    50.49    1.104
  22   0  20   211.32   208.34    0.894
  22   1   1    63.38    62.75    0.930
  22   1   3    84.00    84.71    0.947
  22   1   5    84.69    84.66    0.997
  22   1   7    89.67    90.09    0.947
  22   1   9    84.17    84.79    0.847
  22   1  11    51.49    54.18    1.122
  22   1  13    98.46    98.14    0.860
  22   1  15    52.03    53.03    1.120
  22   1  17    66.22    67.93    0.925
  22   1  19    39.72    38.23    1.055
  22   2   0    72.86    75.54    0.947
  22   2   4   235.93   237.22    0.882
  22   2   8    64.55    64.05    1.113
  22   2  10    19.57    17.54    1.534
  22   2  12   206.53   207.28    0.796
  22   2  14    12.25     9.09    1.996
  22   2  16    49.32    48.26    1.104
  22   2  20   159.97   160.69    0.893
  22   3   1    83.88    84.71    0.947
  22   3   3   123.56   125.38    0.897
  22   3   5    73.78    73.07    0.997
  22   3   7    95.94    96.23    1.013
  22   3   9    50.96    52.03    1.013
  22   3  11    69.26    71.13    1.087
  22   3  13    54.24    54.32    0.990
  22   3  15    53.90    55.01    1.071
  22   3  17    50.98    52.44    1.006
  22   3  19    42.33    44.76    1.168
  22   4   0   284.43   287.72    1.249
  22   4   2   234.88   237.22    0.882
  22   4   6   229.25   227.72    0.948
  22   4   8   288.50   289.31    1.082
  22   4  10   204.99   206.06    0.892
  22   4  14   190.22   192.40    0.893
  22   4  16   226.95   228.26    1.105
  22   4  18   167.77   166.37    0.893
  22   4  20    12.23    15.59    2.369
  22   5   1    85.19    84.66    0.947
  22   5   3    72.77    73.07    0.997
  22   5   5    53.16    55.38    1.129
  22   5   7    86.70    86.24    0.997
  22   5   9    59.41    58.59    1.006
  22   5  11    60.03    61.35    0.925
  22   5  13    77.69    76.89    0.941
  22   5  15    70.63    72.92    1.055
  22   5  17    65.58    64.67    0.958
  22   5  19    71.91    72.63    0.958
  22   6   0    61.23    61.35    1.063
  22   6   4   226.51   227.72    0.948
  22   6   8    50.14    50.36    1.072
  22   6  12   201.14   201.84    0.829
  22   6  16    62.34    61.18    0.925
  22   7   1    90.38    90.09    0.963
  22   7   3    96.98    96.23    0.997
  22   7   5    86.16    86.24    0.831
  22   7   7    49.80    49.24    0.963
  22   7   9    86.55    88.74    1.039
  22   7  11    59.39    59.22    0.941
  22   7  13    60.96    61.80    1.039
  22   7  15    31.32    30.65    1.104
  22   7  17    57.90    59.23    1.055
  22   7  19    43.62    42.68    1.136
  22   8   2    64.00    64.05    1.113
  22   8   4   287.30   289.31    1.082
  22   8   6    52.04    50.36    1.039
  22   8  10    60.12    59.21    0.925
  22   8  12   241.80   241.37    1.219
  22   8  14    46.55    44.60    0.941
  22   8  18    48.68    45.23    1.006
  22   9   1    84.47    84.79    0.831
  22   9   3    50.16    52.03    0.996
  22   9   5    58.91    58.58    1.006
  22   9   7    87.84    88.74    1.087
  22   9   9    79.68    80.97    0.909
  22   9  11    68.15    68.65    0.990
  22   9  13    64.66    66.07    1.071
  22   9  15    47.35    48.05    0.990
  22   9  17    46.53    48.60    1.071
  22  10   0    50.06    47.30    0.990
  22  10   2    18.81    17.54    1.649
  22  10   4   204.99   206.06    0.892
  22  10   6    11.28     5.69    1.964
  22  10   8    60.47    59.21    0.990
  22  10  12   181.51   183.20    0.942
  22  10  14    14.81    11.66    1.655
  22  10  16    43.04    43.60    1.104
  22  11   1    55.58    54.18    1.039
  22  11   3    70.32    71.13    1.087
  22  11   5    59.78    61.35    0.909
  22  11   7    56.38    59.22    0.941
  22  11   9    68.74    68.64    0.974
  22  11  11    91.75    93.28    1.006
  22  11  13    45.37    44.64    1.006
  22  11  15    55.43    54.92    0.941
  22  11  17    44.79    43.40    1.168
  22  12   0   270.33   272.90    1.057
  22  12   2   206.15   207.28    0.796
  22  12   6   199.18   201.84    0.829
  22  12   8   240.37   241.37    0.862
  22  12  10   185.08   183.20    0.926
  22  12  14   164.42   163.71    0.893
  22  12  16   194.02   192.93    0.926
  22  13   1    96.81    98.15    0.860
  22  13   3    53.23    54.32    1.006
  22  13   5    76.07    76.89    0.941
  22  13   7    62.42    61.80    1.006
  22  13   9    64.82    66.07    1.104
  22  13  11    44.29    44.64    1.039
  22  13  13    38.46    39.29    1.136
  22  13  15    51.01    53.35    1.104
  22  14   0    53.67    52.92    1.006
  22  14   2    10.91     9.09    2.369
  22  14   4   192.34   192.40    0.894
  22  14   8    45.67    44.60    1.217
  22  14  10    13.50    11.66    1.720
  22  14  12   164.99   163.71    0.893
  22  15   1    52.36    53.03    1.104
  22  15   3    54.15    55.00    1.006
  22  15   5    70.71    72.92    1.039
  22  15   7    33.14    30.65    1.055
  22  15   9    46.77    48.05    1.006
  22  15  11    53.70    54.92    0.990
  22  15  13    51.29    53.35    1.104
  22  16   0    12.69    10.79    1.931
  22  16   2    49.52    48.26    0.990
  22  16   4   224.46   228.26    1.105
  22  16   6    60.66    61.18    0.957
  22  16  10    44.89    43.60    1.104
  22  16  12   192.14   192.93    0.926
  22  17   1    66.94    67.93    0.876
  22  17   3    54.51    52.45    0.925
  22  17   5    66.25    64.67    0.941
  22  17   7    57.66    59.23    1.055
  22  17   9    47.56    48.60    1.055
  22  17  11    42.65    43.40    1.185
  22  18   0    50.71    50.49    1.104
  22  18   4   163.86   166.37    0.893
  22  18   8    47.10    45.23    1.120
  22  19   1    38.10    38.23    1.136
  22  19   3    43.73    44.76    1.022
  22  19   5    71.21    72.63    1.006
  22  19   7    42.07    42.69    1.185
  22  20   0   207.74   208.34    0.926
  22  20   2   159.82   160.69    0.926
  22  20   4    16.02    15.59    1.850
  23   1   2    56.15    56.45    1.079
  23   1   6    58.45    56.43    0.880
  23   1  10    70.18    70.71    0.860
  23   1  12    15.62    14.50    1.785
  23   1  14    52.67    52.09    1.152
  23   1  18    62.05    63.99    1.023
  23   2   1    58.36    56.45    1.046
  23   2   3    69.27    67.63    1.046
  23   2   5    60.64    61.37    1.113
  23   2   7    53.57    51.99    0.947
  23   2   9    71.59    71.73    1.039
  23   2  11    56.50    56.09    0.990
  23   2  13    63.79    63.66    1.039
  23   2  15    53.85    54.61    0.941
  23   2  17    66.55    64.40    0.941
  23   2  19    49.68    50.16    1.136
  23   3   2    66.89    67.63    1.079
  23   3   4    33.93    31.46    1.312
  23   3   6    58.47    58.28    0.930
  23   3  10    61.29    60.33    0.909
  23   3  12    11.37     9.07    2.369
  23   3  14    62.45    62.84    1.071
  23   3  18    46.83    45.62    1.071
  23   4   3    32.16    31.46    1.046
  23   4   9    12.77    12.32    1.850
  23   4  11    15.28    13.31    1.639
  23   4  13    17.92    18.75    1.964
  23   5   2    60.96    61.37    1.079
  23   5   6    50.54    50.08    1.039
  23   5  10    52.79    54.95    0.990
  23   5  14    73.21    74.21    0.876
  23   5  18    48.30    47.68    1.071
  23   6   1    56.56    56.43    0.880
  23   6   3    58.05    58.28    0.947
  23   6   5    49.76    50.08    1.072
  23   6   7    81.65    82.36    1.023
  23   6   9    49.10    48.97    1.039
  23   6  11    65.73    67.65    0.990
  23   6  13    66.43    65.87    1.055
  23   6  15    50.55    49.99    1.039
  23   6  17    40.88    41.06    1.120
  23   7   2    51.73    51.99    0.996
  23   7   6    82.30    82.36    1.039
  23   7  10    65.00    66.00    0.925
  23   7  14    29.48    27.34    1.250
  23   7  16    11.91     7.15    2.012
  23   7  18    56.08    59.07    1.136
  23   8   7    14.83    12.25    1.639
  23   8   9     9.84     8.87    2.548
  23   8  11    16.17    16.08    1.931
  23   8  15    13.22    11.20    2.045
  23   9   2    71.42    71.73    1.104
  23   9   4    13.28    12.32    1.866
  23   9   6    48.67    48.97    1.006
  23   9   8     9.63     8.87    2.613
  23   9  10    47.27    49.56    1.152
  23   9  14    64.85    63.35    0.957
  23  10   1    69.91    70.71    0.876
  23  10   3    59.43    60.33    0.925
  23  10   5    54.74    54.95    0.941
  23  10   7    64.55    66.00    0.990
  23  10   9    47.15    49.56    1.120
  23  10  11    46.72    48.18    1.233
  23  10  13    44.15    43.33    1.039
  23  10  15    56.03    56.81    1.006
  23  11   2    54.99    56.09    0.974
  23  11   4    14.14    13.31    1.801
  23  11   6    66.36    67.65    1.006
  23  11   8    15.65    16.08    1.769
  23  11  10    47.51    48.18    1.168
  23  11  12    12.72    11.26    1.931
  23  11  14    46.54    48.17    1.055
  23  12   1    17.18    14.51    1.623
  23  12   5    13.66    10.35    1.964
  23  12  11    11.68    11.26    2.223
  23  12  13    13.42     8.47    1.834
  23  12  15    11.33    14.39    2.824
  23  13   2    61.74    63.66    1.087
  23  13   4    20.40    18.75    1.525
  23  13   6    65.58    65.87    1.071
  23  13   8     9.21     5.67    2.678
  23  13  10    43.63    43.33    1.071
  23  13  12     8.59     8.47    2.661
  23  13  14    45.54    46.77    1.136
  23  14   1    50.56    52.09    1.152
  23  14   3    62.55    62.84    1.071
  23  14   5    71.31    74.21    0.860
  23  14   7    28.49    27.34    1.217
  23  14   9    63.56    63.35    0.990
  23  14  11    46.68    48.17    1.071
  23  14  13    46.98    46.77    1.136
  23  15   2    55.18    54.61    0.893
  23  15   6    49.49    49.99    0.990
  23  15  10    56.85    56.81    0.990
  23  15  12    14.81    14.39    1.947
  23  16   3    12.17     9.94    2.093
  23  16   5    10.34     9.19    2.467
  23  17   2    64.47    64.40    0.990
  23  17   6    39.55    41.06    1.120
  23  18   1    62.40    63.99    0.990
  23  18   3    45.34    45.61    1.071
  23  18   5    48.17    47.68    1.136
  23  18   7    59.59    59.07    1.022
  23  19   2    53.39    50.17    1.022
  24   0   0   477.75   478.02    1.121
  24   0   2    18.13    17.26    1.428
  24   0   4   223.37   222.75    0.875
  24   0   6    12.79    13.63    2.158
  24   0   8   476.51   484.85    1.112
  24   0  12   206.74   208.49    0.926
  24   0  14    22.93    23.62    1.233
  24   0  16   380.82   386.05    1.141
  24   0  18    23.38    25.26    1.542
  24   1   5    20.04    18.55    1.484
  24   1   7    12.10    13.90    2.045
  24   1   9    13.82    12.83    1.980
  24   1  15    18.98    20.73    1.525
  24   2   0    18.06    17.26    1.428
  24   2   2    93.61    94.16    0.940
  24   2   4   290.55   294.79    1.240
  24   2   6    76.21    78.53    1.087
  24   2   8    29.16    27.98    1.104
  24   2  10    52.06    52.59    0.990
  24   2  12   242.40   248.29    0.927
  24   2  14    56.01    54.56    0.941
  24   2  18    47.73    48.79    1.250
  24   3   5    13.87    12.25    2.304
  24   3   7    13.94    12.78    1.785
  24   3   9     9.30    10.66    2.807
  24   4   0   221.18   222.75    0.876
  24   4   2   290.58   294.79    1.240
  24   4   4    39.72    37.66    1.282
  24   4   6   265.55   270.40    1.090
  24   4   8   215.76   220.31    0.813
  24   4  10   241.45   245.80    0.878
  24   4  12    32.64    29.93    1.298
  24   4  14   229.03   227.22    1.154
  24   4  16   175.32   176.30    0.845
  24   5   1    19.27    18.55    1.649
  24   5   3    13.99    12.25    2.077
  24   5   9    22.27    22.56    1.461
  24   5  11    12.80    11.13    2.142
  24   5  17    12.47    11.23    2.061
  24   6   0    13.71    13.63    2.191
  24   6   2    78.10    78.53    1.023
  24   6   4   269.88   270.40    1.090
  24   6   6    66.21    66.13    0.909
  24   6   8    18.05    18.05    1.736
  24   6  10    56.99    58.97    1.006
  24   6  12   241.44   242.88    1.105
  24   6  14    58.55    57.15    1.006
  24   6  16    11.90    10.35    1.947
  24   7   1    12.14    13.90    2.093
  24   7   3    12.03    12.78    2.045
  24   7  13     9.33     6.78    2.661
  24   7  15    11.00     8.10    2.256
  24   8   0   474.95   484.85    1.095
  24   8   2    29.02    27.98    1.233
  24   8   4   218.54   220.31    0.813
  24   8   6    17.35    18.05    1.671
  24   8   8   435.59   440.37    1.224
  24   8  10    12.16    14.66    2.499
  24   8  12   178.52   178.93    0.828
  24   8  16   343.51   343.40    1.286
  24   9   3    13.11    10.66    1.964
  24   9   5    20.56    22.56    1.688
  24   9  11     9.85    10.80    2.629
  24   9  13    26.25    25.46    1.314
  24  10   0     9.70    11.75    2.450
  24  10   2    52.12    52.59    1.055
  24  10   4   244.55   245.80    1.219
  24  10   6    59.18    58.97    1.006
  24  10   8    14.45    14.66    2.045
  24  10  10    70.71    70.70    0.876
  24  10  12   225.12   225.45    0.894
  24  10  14    59.84    57.33    1.006
  24  11   1     9.80    11.29    2.694
  24  11   9    13.27    10.80    1.882
  24  11  13    13.09    11.67    2.061
  24  12   0   205.23   208.49    0.926
  24  12   2   247.87   248.29    0.927
  24  12   4    31.18    29.93    1.331
  24  12   6   239.52   242.88    1.105
  24  12   8   180.59   178.93    0.828
  24  12  10   221.97   225.45    0.894
  24  12  12    27.56    34.26    1.185
  24  13   9    23.98    25.46    1.461
  24  13  11    14.15    11.67    1.834
  24  14   0    23.70    23.62    1.396
  24  14   2    57.05    54.56    0.925
  24  14   4   227.75   227.22    0.813
  24  14   6    58.74    57.15    1.071
  24  14  10    58.69    57.33    1.006
  24  15   1    21.74    20.73    1.250
  24  15   3     9.80     1.29    2.304
  24  16   0   377.61   386.05    1.141
  24  16   4   174.62   176.30    0.877
  24  16   8   344.76   343.40    1.254
  24  17   5    10.80    11.23    2.580
  24  18   0    25.97    25.26    1.314
  24  18   2    50.86    48.79    1.104
  25   1   2    79.16    78.97    0.828
  25   1   6    44.85    46.65    1.055
  25   1   8    21.15    22.62    1.623
  25   1  10    59.39    63.02    1.055
  25   1  14    45.32    50.53    1.136
  25   2   1    77.96    78.97    0.860
  25   2   3    62.82    64.49    0.925
  25   2   5    61.17    61.93    0.941
  25   2   7    60.12    61.51    0.990
  25   2   9    46.19    46.19    1.104
  25   2  11    40.81    42.68    1.298
  25   2  13    46.98    47.97    1.055
  25   2  15    39.46    38.20    1.055
  25   3   2    62.57    64.49    0.925
  25   3   4    10.38     9.68    2.337
  25   3   6    65.73    65.64    0.974
  25   3   8     9.46     6.62    2.743
  25   3  10    64.69    64.85    1.055
  25   3  14    26.99    27.47    1.282
  25   4   9    16.82    16.22    1.882
  25   4  11    13.59    13.90    2.045
  25   4  15    10.88     9.99    2.321
  25   5   2    61.70    61.94    0.925
  25   5   6    62.94    62.18    1.006
  25   5  10    48.91    50.99    0.974
  25   5  14    46.90    46.31    1.055
  25   6   1    45.30    46.65    1.055
  25   6   3    64.21    65.64    0.974
  25   6   5    63.05    62.18    1.006
  25   6   7    59.15    59.39    1.087
  25   6   9    66.62    66.76    1.071
  25   6  11    56.73    55.36    0.957
  25   6  13    37.44    39.78    1.120
  25   6  15    39.31    40.58    1.136
  25   7   2    60.00    61.51    1.039
  25   7   6    57.26    59.39    1.104
  25   7  10    36.62    37.22    1.152
  25   7  14    59.19    59.38    1.006
  25   8   1    23.42    22.61    1.396
  25   8   9    14.01    16.05    1.915
  25   8  11    17.21    19.37    1.753
  25   8  13    10.27     9.61    2.580
  25   9   2    46.53    46.19    1.104
  25   9   4    16.68    16.22    1.850
  25   9   6    62.94    66.76    1.152
  25   9   8    16.48    16.05    1.736
  25   9  10    35.47    36.95    1.250
  25   9  14    52.66    52.93    1.022
  25  10   1    61.30    63.01    1.120
  25  10   3    61.77    64.85    1.104
  25  10   5    50.25    50.99    0.941
  25  10   7    36.72    37.22    1.152
  25  10   9    38.03    36.95    1.185
  25  10  11    47.22    48.04    1.104
  25  10  13    38.04    38.58    1.282
  25  11   2    41.44    42.68    1.006
  25  11   4    11.13    13.91    2.337
  25  11   6    55.38    55.36    1.006
  25  11   8    16.94    19.37    1.899
  25  11  10    47.22    48.04    1.055
  25  12   3     8.21     1.45    2.596
  25  12   5    12.91     8.81    2.045
  25  12   7    10.48     8.02    2.337
  25  12   9    12.91     3.40    1.753
  25  13   2    46.30    47.98    1.120
  25  13   4    11.03     8.10    2.158
  25  13   6    40.53    39.78    1.104
  25  13  10    37.32    38.58    1.250
  25  14   1    47.60    50.53    1.104
  25  14   3    27.78    27.47    1.185
  25  14   5    44.53    46.31    1.071
  25  14   7    57.21    59.38    1.071
  25  14   9    52.10    52.93    1.120
  25  15   2    37.27    38.20    1.104
  25  15   4    12.38     9.99    2.061
  25  15   6    41.60    40.58    1.104
  26   0   2    38.79    37.41    1.152
  26   0   4   258.98   253.40    1.219
  26   0   6    55.16    55.46    1.120
  26   0  10    45.64    45.13    1.055
  26   0  12   199.86   199.66    0.894
  26   0  14    44.14    41.67    1.071
  26   1   1    77.72    76.56    0.925
  26   1   3    77.97    78.54    0.974
  26   1   5    39.00    39.96    1.217
  26   1   7    63.63    65.76    1.055
  26   1   9    49.99    52.08    0.990
  26   1  11    63.03    65.66    0.958
  26   1  13    46.82    47.95    1.022
  26   1  15    45.32    47.50    1.168
  26   2   0    38.92    37.41    1.120
  26   2   4   196.49   200.79    0.877
  26   2   8    53.99    53.69    0.974
  26   2  10    14.07    13.55    1.882
  26   2  12   149.85   152.82    0.926
  26   2  14     8.85     8.41    2.759
  26   3   1    76.73    78.54    0.990
  26   3   3    65.11    65.15    0.990
  26   3   5    62.22    62.27    1.055
  26   3   7    65.00    66.02    1.071
  26   3   9    73.22    74.69    0.893
  26   3  11    45.53    45.55    1.104
  26   3  13    62.66    63.32    0.957
  26   3  15    30.94    30.15    1.347
  26   4   0   253.24   253.40    1.219
  26   4   2   197.93   200.79    0.894
  26   4   6   175.52   176.56    0.942
  26   4   8   214.49   214.72    0.780
  26   4  10   163.35   164.43    0.861
  26   4  12    10.25     7.72    2.256
  26   4  14   142.09   141.07    0.893
  26   5   1    39.36    39.96    1.120
  26   5   3    59.66    62.27    1.104
  26   5   5    59.84    60.80    1.055
  26   5   7    58.80    59.82    0.941
  26   5   9    70.32    71.71    0.925
  26   5  11    63.16    65.41    1.055
  26   5  13    66.54    66.83    1.006
  26   6   0    58.56    55.46    1.039
  26   6   4   173.71   176.56    0.942
  26   6   8    51.67    50.15    0.957
  26   6  12   157.26   159.60    0.877
  26   6  14    11.57     2.66    2.142
  26   7   1    63.12    65.76    1.055
  26   7   3    64.55    66.02    1.071
  26   7   5    59.19    59.82    0.925
  26   7   7    85.67    84.19    0.860
  26   7   9    41.44    43.86    1.185
  26   7  11    51.64    52.08    1.022
  26   7  13    45.83    44.95    1.185
  26   8   2    55.41    53.69    0.925
  26   8   4   217.07   214.72    0.780
  26   8   6    49.73    50.15    1.006
  26   8  10    39.83    38.62    1.071
  26   8  12   193.90   192.69    0.926
  26   9   1    51.17    52.08    0.925
  26   9   3    75.59    74.69    0.860
  26   9   5    72.34    71.72    0.893
  26   9   7    41.45    43.86    1.168
  26   9   9    37.62    38.62    1.071
  26   9  11    48.52    49.37    1.120
  26  10   0    47.49    45.13    0.941
  26  10   2    14.39    13.55    1.688
  26  10   4   167.11   164.43    0.861
  26  10   8    40.24    38.62    1.071
  26  11   1    64.90    65.66    0.941
  26  11   3    47.33    45.55    1.071
  26  11   5    65.06    65.41    1.039
  26  11   7    51.37    52.08    1.006
  26  11   9    48.95    49.37    1.104
  26  12   0   202.76   199.66    0.894
  26  12   2   150.78   152.82    0.926
  26  12   6   159.56   159.60    0.877
  26  12   8   194.90   192.69    0.893
  26  13   1    47.37    47.95    1.006
  26  13   3    62.63    63.32    1.006
  26  13   5    66.24    66.83    1.023
  26  13   7    44.93    44.95    1.201
  26  14   0    43.62    41.67    1.055
  26  14   4   142.24   141.07    0.925
  26  15   1    46.36    47.50    1.104
  26  15   3    29.45    30.15    1.379
  27   1   2    46.91    49.04    1.168
  27   1   4    10.76     5.91    2.532
  27   1   6    45.32    45.12    0.925
  27   1   8    14.48    12.80    1.801
  27   1  10    60.28    61.34    0.957
  27   2   1    48.19    49.04    1.104
  27   2   3    54.68    54.61    1.104
  27   2   5    41.96    41.80    0.990
  27   2   7    44.96    47.11    1.055
  27   2   9    48.27    47.45    1.055
  27   2  11    56.88    56.79    1.022
  27   2  13    32.80    33.04    1.298
  27   3   2    52.73    54.61    1.233
  27   3   6    37.34    37.59    1.039
  27   3   8    10.57     7.22    2.402
  27   3  10    38.06    38.35    1.120
  27   4   5    23.05    19.12    1.185
  27   4   7    21.33    20.53    1.461
  27   4  11    10.82     7.41    2.353
  27   5   2    41.79    41.80    1.055
  27   5   4    19.75    19.12    1.477
  27   5   6    66.05    66.54    0.925
  27   5   8    11.59    11.82    2.629
  27   5  10    39.15    38.02    1.071
  27   5  12    12.35    10.02    2.256
  27   6   1    46.53    45.12    1.006
  27   6   3    35.98    37.59    1.104
  27   6   5    66.80    66.54    0.893
  27   6   7    46.61    45.63    1.104
  27   6   9    43.04    43.28    1.104
  27   6  11    29.28    32.74    1.461
  27   7   2    45.70    47.11    1.055
  27   7   4    20.14    20.53    1.477
  27   7   6    45.81    45.63    1.039
  27   7   8    10.84    11.28    2.256
  27   7  10    42.93    43.79    1.120
  27   8   1    12.36    12.80    2.093
  27   8   5    13.25    11.82    2.174
  27   8   7    12.03    11.27    2.191
  27   9   2    48.38    47.45    1.071
  27   9   4     9.67     8.68    2.483
  27   9   6    42.58    43.28    1.071
  27   9  10    53.06    53.22    1.087
  27  10   1    59.96    61.34    0.990
  27  10   3    36.92    38.35    1.217
  27  10   5    37.48    38.02    1.168
  27  10   7    42.96    43.79    1.168
  27  10   9    53.08    53.22    1.168
  27  11   2    55.76    56.79    1.022
  27  11   6    32.12    32.74    1.282
  27  13   2    34.62    33.04    1.233
  28   0   0   146.02   145.54    0.861
  28   0   2   214.31   215.22    0.829
  28   0   4    61.67    60.52    1.006
  28   0   6   226.59   226.05    0.894
  28   0   8   125.61   127.96    0.877
  28   0  10   199.27   197.39    0.893
  28   1   3    16.18    18.21    1.769
  28   1   7     8.83     8.10    2.775
  28   1   9    18.17    15.98    1.720
  28   1  11    17.76    13.35    1.558
  28   2   0   212.25   215.22    0.829
  28   2   2   194.29   198.27    0.861
  28   2   4    27.93    29.84    1.363
  28   2   6   176.10   178.89    0.893
  28   2   8   216.05   215.04    0.845
  28   2  10   168.59   168.40    0.926
  28   3   1    17.74    18.21    1.590
  28   4   0    61.44    60.52    0.957
  28   4   2    30.30    29.84    1.298
  28   4   4   251.62   253.33    1.252
  28   4   6    25.91    25.88    1.233
  28   4   8    59.29    56.97    1.006
  28   5   9    15.09    12.54    1.882
  28   6   0   224.55   226.05    0.894
  28   6   2   176.88   178.89    0.893
  28   6   4    26.15    25.88    1.298
  28   6   8   206.70   206.14    0.926
  28   8   0   128.46   127.96    0.877
  28   8   2   217.79   215.04    0.845
  28   8   4    58.84    56.97    0.990
  28   8   6   207.81   206.14    0.926
  28   9   1    17.68    15.98    1.574
  28   9   5    12.01    12.54    2.548
  28  10   0   197.90   197.39    0.926
  28  10   2   167.47   168.40    0.926
  28  11   1    14.92    13.35    1.899
  29   1   2    47.40    46.32    1.006
  29   1   6    44.91    44.58    1.136
  29   1   8    13.66    12.57    1.882
  29   2   1    44.67    46.32    1.071
  29   2   3    31.19    31.74    1.217
  29   2   5    46.65    48.62    1.071
  29   2   7    40.14    40.63    1.201
  29   3   2    29.13    31.74    1.363
  29   3   4    10.32     9.14    2.661
  29   3   6    51.32    52.30    1.104
  29   4   7    15.49    15.09    1.915
  29   5   2    48.49    48.62    1.022
  29   5   6    44.62    45.09    1.233
  29   6   1    41.42    44.58    1.185
  29   6   3    53.19    52.30    1.055
  29   6   5    45.38    45.09    1.250
  29   7   2    40.00    40.63    1.201
  29   7   4    18.26    15.09    1.542
  29   8   1    14.48    12.56    1.996
  30   0   2    53.62    52.56    1.120
  30   1   1    43.56    44.74    1.168
  30   1   3    53.65    53.27    1.071
  30   2   0    53.72    52.56    1.136
  30   3   1    52.67    53.26    1.087
